# Supplementary material for: Paracrine cross-talk between skeletal muscle and macrophages in exercise by PGC-1α-controlled BNP
Source: Sci Rep. 2017 Jan 16;7:40789. doi: 10.1038/srep40789 (PMC5238507; doi:10.1038/srep40789)
Supplement: Supplementary Dataset 1 [file srep40789-s2.xls]

## Sheet: Quant_Proteins_MST
Table S1. Label-free quantitative LC-MS proteomics screen of candidate proteins that were increased in the conditioned medium of cultured C2C12 myotubes overexpressing PGC-1α or GFP.
				GFP-infected cells			uninfected cells			PGC1alpha-infected cells			GFP-infected cells			uninfected cells			PGC1a-infected cells
Accession number	Description	Peptides.used.for.quantitation	Confidence.score	rawInt_X002_MST1234.1	rawInt_X006_MST1234.1	rawInt_X010_MST1234.1	rawInt_X001_MST1234.1	rawInt_X005_MST1234.1	rawInt_X009_MST1234.1	rawInt_X003_MST1234.1	rawInt_X011_MST1234.1	rawInt_X015_MST1234.1	normInt_X002_MST1234.1	normInt_X006_MST1234.1	normInt_X010_MST1234.1	normInt_X001_MST1234.1	normInt_X005_MST1234.1	normInt_X009_MST1234.1	normInt_X003_MST1234.1	normInt_X011_MST1234.1	normInt_X015_MST1234.1	medianNormInt_GFP	medianNormInt_uninfected	medianNormInt_PGC1a	specCountSum_GFP	specCountSum_uninfected	specCountSum_PGC1a	medianRatio_uninfected_vs_GFP	medianRatio_PGC1a_vs_GFP	qvalue_uninfected_vs_GFP	qvalue_PGC1a_vs_GFP	pvalue_uninfected_vs_GFP	pvalue_PGC1a_vs_GFP	cv_GFP	cv_uninfected	cv_PGC1a
sp|P01027|CO3_MOUSE	Complement C3 OS=Mus musculus GN=C3 PE=1 SV=3	49	2769.7	628271	616621	145710	475606	398733	265854	4.72432e+06	6.67787e+06	2.68535e+06	628271	521169	377782	620024	694385	517807	8.68126e+06	8.54833e+06	7.18897e+06	521169	620024	8.54833e+06	2	1	91	1.18968	16.4022	0.999831	0.0149325	0.380963	2.43364e-05	24.6884	14.5159	10.1466
sp|P50228|CXCL5_MOUSE	C-X-C motif chemokine 5 OS=Mus musculus GN=Cxcl5 PE=1 SV=1	6	249.75	1.22902e+06	1.3685e+06	626237	1.40543e+06	447359	545599	1.76146e+07	2.83528e+07	7.16702e+06	1.22902e+06	1.15666e+06	1.62364e+06	1.83219e+06	779066	1.06267e+06	3.23679e+07	3.62944e+07	1.91869e+07	1.22902e+06	1.06267e+06	3.23679e+07	1	2	9	0.864645	26.3363	0.999831	0.0149325	0.617922	2.4015e-05	18.8064	44.4967	30.6022
sp|P12850|GROA_MOUSE	Growth-regulated alpha protein OS=Mus musculus GN=Cxcl1 PE=1 SV=1	4	315.14	106516	104926	108468	60862.3	71856	100472	3.04563e+06	5.82415e+06	3.90442e+06	106516	88683.6	281224	79343.1	125136	195690	5.59656e+06	7.45548e+06	1.04525e+07	106516	125136	7.45548e+06	0	0	10	1.17481	69.9941	0.999831	0.0149325	0.795416	2.74653e-05	66.9929	43.9397	31.272
sp|P10148|CCL2_MOUSE	C-C motif chemokine 2 OS=Mus musculus GN=Ccl2 PE=1 SV=1	2	69.59	45408	27357.2	25918	53418.5	44695	36390.8	621492	1.50319e+06	872976	45408	23122.4	67197.4	69639	77835.5	70878.8	1.14203e+06	1.92423e+06	2.33705e+06	45408	70878.8	1.92423e+06	0	0	3	1.56093	42.3763	0.999831	0.0149325	0.101229	3.3803e-05	48.7107	6.07003	33.6987
sp|Q62351|TFR1_MOUSE	Transferrin receptor protein 1 OS=Mus musculus GN=Tfrc PE=1 SV=1	30	1792.36	1.28627e+06	994389	280756	1.05726e+06	445447	340690	6.2989e+06	1.74793e+07	4.98782e+06	1.28627e+06	840460	727914	1.3783e+06	775737	663566	1.15746e+07	2.23752e+07	1.33529e+07	840460	775737	1.33529e+07	1	0	56	0.922991	15.8876	0.999831	0.0224448	0.903277	6.35109e-05	31.0327	40.9266	36.7274
sp|P04186|CFAB_MOUSE	Complement factor B OS=Mus musculus GN=Cfb PE=1 SV=2	38	2241.37	3.42422e+06	6.116e+06	1.66823e+06	2.43469e+06	2.82413e+06	2.36486e+06	3.5364e+07	3.94931e+07	1.34352e+07	3.42422e+06	5.16926e+06	4.32519e+06	3.17399e+06	4.91816e+06	4.60606e+06	6.49837e+07	5.0555e+07	3.59675e+07	4.32519e+06	4.60606e+06	5.0555e+07	12	9	44	1.06494	11.6885	0.999831	0.0248477	0.925037	8.47276e-05	20.2654	21.9737	28.7279
sp|P11672|NGAL_MOUSE	Neutrophil gelatinase-associated lipocalin OS=Mus musculus GN=Lcn2 PE=1 SV=1	1	71.02	1027.39	3084.03	384.684	861.801	39.4434	409.528	109938	29979.6	44304.6	1027.39	2606.63	997.368	1123.49	99.088	797.642	202019	38376.8	118608	1027.39	797.642	118608	0	0	2	0.776377	115.446	0.999831	0.0248477	0.139308	9.84347e-05	59.6298	77.721	68.3776
sp|Q03366|CCL7_MOUSE	C-C motif chemokine 7 OS=Mus musculus GN=Ccl7 PE=2 SV=1	6	385.97	246682	181167	47657.2	313336	104399	112031	840969	2.41388e+06	1.17073e+06	246682	153123	123560	408480	181809	218204	1.54534e+06	3.09e+06	3.13418e+06	153123	218204	3.09e+06	0	4	11	1.42503	20.1799	0.999831	0.0283353	0.211566	0.000128287	36.8423	45.1693	34.9379
sp|P62751|RL23A_MOUSE	60S ribosomal protein L23a OS=Mus musculus GN=Rpl23a PE=1 SV=1	3	126.64	889196	595706	160246	904684	288654	195185	56851.1	41748.5	22588.6	889196	503492	415469	1.17939e+06	502685	380165	104468	53442.2	60472.1	503492	502685	60472.1	3	1	0	0.998397	0.120105	0.999831	0.101521	0.86514	0.00053632	41.8055	62.6182	37.9901
sp|P17515|CXL10_MOUSE	C-X-C motif chemokine 10 OS=Mus musculus GN=Cxcl10 PE=1 SV=1	2	105.44	1339	580.043	2015.7	767.137	4278.42	662.678	214537	65298.9	25906.7	1339	490.254	5226.08	1000.08	7450.78	1290.71	394225	83589.1	69355.1	1339	1290.71	83589.1	0	0	3	0.963932	62.4264	0.999831	0.101521	0.664926	0.000574541	107.371	112.199	100.66
sp|Q61147|CERU_MOUSE	Ceruloplasmin OS=Mus musculus GN=Cp PE=1 SV=2	37	2347.77	5.80872e+06	8.06718e+06	2.28603e+06	4.12772e+06	3.90401e+06	3.31376e+06	1.32237e+07	2.06748e+07	9.08842e+06	5.80872e+06	6.8184e+06	5.92697e+06	5.3811e+06	6.79876e+06	6.45425e+06	2.42995e+07	2.64658e+07	2.43307e+07	5.92697e+06	6.45425e+06	2.43307e+07	17	16	30	1.08896	4.10508	0.999831	0.110324	0.99129	0.000816411	8.92494	11.9036	4.96095
sp|Q61398|PCOC1_MOUSE	Procollagen C-endopeptidase enhancer 1 OS=Mus musculus GN=Pcolce PE=1 SV=2	22	1746.54	1.21558e+07	1.49057e+07	7.29246e+06	8.94185e+06	9.1088e+06	1.41791e+07	3.47739e+07	5.14211e+07	2.56673e+07	1.21558e+07	1.25984e+07	1.89071e+07	1.1657e+07	1.58628e+07	2.76168e+07	6.38994e+07	6.5824e+07	6.8714e+07	1.25984e+07	1.58628e+07	6.5824e+07	12	15	16	1.25911	5.2248	0.999831	0.110324	0.521663	0.00077318	25.9491	45.0083	3.66366
sp|Q8BSL7|ARF2_MOUSE	ADP-ribosylation factor 2 OS=Mus musculus GN=Arf2 PE=1 SV=2	1	427.39	13398.8	17967.6	1380.52	4762.26	8868.37	3280.98	372.17	0	0	13398.8	15186.3	3579.26	6208.32	15444.1	6390.4	683.887	99.9165	101.247	13398.8	6390.4	101.247	2	0	0	0.476938	0.0075564	0.999831	0.110324	0.905233	0.000772195	58.2902	56.4904	114.154
sp|O70251|EF1B_MOUSE	Elongation factor 1-beta OS=Mus musculus GN=Eef1b PE=1 SV=5	5	298.62	4.20062e+06	4.00342e+06	1.0988e+06	3.77134e+06	2.10422e+06	1.61576e+06	399198	687937	285333	4.20062e+06	3.3837e+06	2.84884e+06	4.9165e+06	3.66445e+06	3.14703e+06	733554	880628	763866	3.3837e+06	3.66445e+06	763866	2	3	2	1.08297	0.225749	0.999831	0.110324	0.609942	0.0008741	19.5753	23.2726	9.79661
sp|Q91YE8|SYNP2_MOUSE	Synaptopodin-2 OS=Mus musculus GN=Synpo2 PE=1 SV=2	10	660.23	1.36518e+06	2.31504e+06	486513	1.1675e+06	999848	815530	148248	271971	56854.7	1.36518e+06	1.95668e+06	1.26138e+06	1.52201e+06	1.74122e+06	1.58842e+06	272416	348149	152206	1.36518e+06	1.58842e+06	272416	7	11	2	1.16352	0.199546	0.999831	0.112111	0.714049	0.000953057	24.5507	6.95052	38.359
sp|P01942|HBA_MOUSE	Hemoglobin subunit alpha OS=Mus musculus GN=Hba PE=1 SV=2	2	127.62	185956	176463	87771.6	146446	57800.9	119809	22234.5	26691.1	18638.1	185956	149147	227565	190914	100659	233354	40857.3	34167.2	49896.2	185956	190914	40857.3	1	1	0	1.02666	0.219715	0.999831	0.112111	0.690946	0.00101515	20.9181	38.7299	18.9568
sp|Q9Z2P8|VAMP5_MOUSE	Vesicle-associated membrane protein 5 OS=Mus musculus GN=Vamp5 PE=2 SV=1	2	107.34	227183	249153	75850	224133	98823.9	103457	30367.3	42715.1	12256.2	227183	210585	196655	292191	172100	201505	55801.9	54679.6	32811	210585	201505	54679.6	2	2	0	0.956882	0.259656	0.999831	0.113248	0.907237	0.00108954	7.22689	28.2056	27.1374
sp|Q9JJI8|RL38_MOUSE	60S ribosomal protein L38 OS=Mus musculus GN=Rpl38 PE=2 SV=3	3	96.79	222794	238684	97491.5	238280	124616	131129	34319.6	49131.8	20371	222794	201736	252765	310634	217016	255402	63064.6	62893.5	54535.3	222794	255402	62893.5	2	1	0	1.14636	0.282295	0.999831	0.121752	0.481991	0.00124025	11.3587	18.0299	8.10408
sp|P29533|VCAM1_MOUSE	Vascular cell adhesion protein 1 OS=Mus musculus GN=Vcam1 PE=1 SV=1	14	699.73	424278	741777	259839	321984	349716	438682	1.14816e+06	2.3248e+06	826900	424278	626952	673681	419754	609023	854427	2.10982e+06	2.97597e+06	2.2137e+06	626952	609023	2.2137e+06	1	2	21	0.971404	3.53089	0.999831	0.122926	0.80334	0.00139135	23.0583	34.7184	19.4375
sp|P97450|ATP5J_MOUSE	ATP synthase-coupling factor 6, mitochondrial OS=Mus musculus GN=Atp5j PE=1 SV=1	2	93.61	177823	221488	41124.4	155794	98983.7	53356.3	22462	19150.6	11308.6	177823	187202	106623	203101	172378	103923	41275.5	24514.7	30274.4	177823	172378	30274.4	1	2	0	0.969381	0.17025	0.999831	0.122926	0.976235	0.00136216	28.0285	31.7717	26.5943
sp|P42212|GFP_AEQVI	Green fluorescent protein OS=Aequorea victoria GN=GFP PE=1 SV=1	11	767.52	2.94802e+07	3.9676e+07	1.3468e+07	1.29723e+06	903445	1.14278e+06	4.2416e+06	9.02606e+06	2.8317e+06	2.94802e+07	3.35342e+07	3.49185e+07	1.69113e+06	1.57333e+06	2.2258e+06	7.79423e+06	1.15542e+07	7.58076e+06	3.35342e+07	1.69113e+06	7.79423e+06	8	0	11	0.0504299	0.232426	0.00446729	0.146257	2.52818e-06	0.00189686	8.65773	19.0002	24.8988
sp|Q9CQV8|1433B_MOUSE	14-3-3 protein beta/alpha OS=Mus musculus GN=Ywhab PE=1 SV=3	7	1147.95	2.51312e+06	3.16205e+06	598376	1.88428e+06	1.43694e+06	1.3188e+06	279858	567820	223083	2.51312e+06	2.67257e+06	1.5514e+06	2.45644e+06	2.50241e+06	2.56865e+06	514258	726865	597218	2.51312e+06	2.50241e+06	597218	4	1	4	0.995736	0.23764	0.999831	0.146257	0.530999	0.00314347	27.009	2.24811	17.4866
sp|O09164|SODE_MOUSE	Extracellular superoxide dismutase [Cu-Zn] OS=Mus musculus GN=Sod3 PE=1 SV=1	10	676.75	1.92766e+06	3.14e+06	1.49715e+06	2.15259e+06	1.97076e+06	2.38018e+06	4.54294e+06	8.58238e+06	3.96239e+06	1.92766e+06	2.65394e+06	3.88163e+06	2.80622e+06	3.43204e+06	4.63591e+06	8.34796e+06	1.09863e+07	1.06077e+07	2.65394e+06	3.43204e+06	1.06077e+07	5	3	4	1.29319	3.99697	0.999831	0.146257	0.325375	0.0034764	35.0098	25.6554	14.2934
sp|P62869|ELOB_MOUSE	Transcription elongation factor B polypeptide 2 OS=Mus musculus GN=Tceb2 PE=1 SV=1	7	304.43	846935	804403	184699	664018	368197	367170	111595	135734	67365.1	846935	679884	478867	865647	641208	715140	205063	173752	180343	679884	715140	180343	3	3	1	1.05186	0.265256	0.999831	0.146257	0.595402	0.00290522	27.5659	15.4423	8.85628
sp|P63325|RS10_MOUSE	40S ribosomal protein S10 OS=Mus musculus GN=Rps10 PE=1 SV=1	7	280.28	1.22848e+06	1.1721e+06	395692	976176	520317	557470	209283	142879	119431	1.22848e+06	990661	1.02591e+06	1.27259e+06	906122	1.08579e+06	384571	182900	319729	1.02591e+06	1.08579e+06	319729	3	4	2	1.05837	0.311655	0.999831	0.146257	0.996091	0.00328708	11.8653	16.8399	34.8134
sp|P61750|ARF4_MOUSE	ADP-ribosylation factor 4 OS=Mus musculus GN=Arf4 PE=2 SV=2	1	334.5	26304.6	44708.7	8668.48	17817.9	14211	11103.6	5714.7	4546.23	1679.55	26304.6	37787.9	22474.7	23228.3	24748.2	21626.5	10501.1	5819.62	4496.32	26304.6	23228.3	5819.62	2	0	0	0.883051	0.22124	0.999831	0.146257	0.369212	0.00343562	27.6167	6.72824	45.468
sp|O08585|CLCA_MOUSE;sp|A3KGB4|TBC8B_MOUSE	Clathrin light chain A OS=Mus musculus GN=Clta PE=1 SV=1	4	134.37	295029	298232	104853	293466	145061	124797	40420.4	42173.7	35633.4	295029	252066	271851	382577	252621	243068	74275.1	53986.5	95394.5	271851	252621	74275.1	1	2	0	0.92926	0.27322	0.999831	0.146257	0.809337	0.00214565	7.87727	26.621	27.773
sp|P36536|SAR1A_MOUSE	GTP-binding protein SAR1a OS=Mus musculus GN=Sar1a PE=2 SV=1	2	199.11	99698.9	135022	42812.1	40596.1	33187.7	17915.6	17702.9	20079.2	3555.83	99698.9	114121	110998	52923.1	57795.8	34894.4	32530.3	25703.3	9519.34	110998	52923.1	25703.3	4	0	0	0.476791	0.231565	0.999831	0.146257	0.00597518	0.00336459	7.00787	24.855	52.3297
sp|Q9D8X2|CC124_MOUSE	Coiled-coil domain-containing protein 124 OS=Mus musculus GN=Ccdc124 PE=2 SV=1	3	115.46	325652	413281	86366	250195	170771	144301	49388.9	67523.9	28783	325652	349306	223920	326167	297395	281057	90755.5	86437.2	77055.1	325652	297395	86437.2	2	1	0	0.913229	0.265429	0.999831	0.146257	0.911291	0.00245947	22.2348	7.57409	8.26489
sp|P22777|PAI1_MOUSE	Plasminogen activator inhibitor 1 OS=Mus musculus GN=Serpine1 PE=1 SV=1	3	132.52	17485.3	15538.9	8153.1	21847.8	10192.1	10751.5	28046.6	123851	42802	17485.3	13133.5	21138.5	28481.8	17749.4	20940.8	51537.5	158541	114585	17485.3	20940.8	114585	0	0	4	1.19763	6.55325	0.999831	0.146257	0.283235	0.00238702	23.2289	24.6136	49.699
sp|P04918|SAA3_MOUSE	Serum amyloid A-3 protein OS=Mus musculus GN=Saa3 PE=2 SV=1	2	93.95	13993.4	10778.7	9775.62	10208.7	11008.7	12246.2	64521.7	124910	394859	13993.4	9110.15	25345.2	13308.6	19171.5	23852	118563	159897	1.05708e+06	13993.4	19171.5	159897	0	0	2	1.37003	11.4266	0.999831	0.146257	0.525508	0.00275576	51.5772	28.1336	119.126
sp|P62900|RL31_MOUSE	60S ribosomal protein L31 OS=Mus musculus GN=Rpl31 PE=2 SV=1	2	104.64	430093	565478	130218	389853	190553	160280	68140.9	37561.9	29552.2	430093	477944	337616	508232	331844	312179	125213	48082.9	79114.3	430093	331844	79114.3	1	1	1	0.771563	0.183947	0.999831	0.146257	0.683426	0.00179001	17.1806	28.1092	46.1269
sp|P40753|ANFB_MOUSE	Natriuretic peptides B OS=Mus musculus GN=Nppb PE=2 SV=2	2	96.43	19912.5	12441.9	6073.83	17803.8	17691.3	48527.6	33433.9	130604	186235	19912.5	10515.9	15747.6	23209.9	30809	94517.8	61437	167186	498571	15747.6	30809	167186	0	0	4	1.95643	10.6166	0.999831	0.146257	0.0447216	0.00329828	30.5899	79.0931	94.0875
sp|Q8BPB5|FBLN3_MOUSE	EGF-containing fibulin-like extracellular matrix protein 1 OS=Mus musculus GN=Efemp1 PE=2 SV=1	2	87.46	36967.3	45202	16099.7	8362.18	26513.6	28449.7	54903.5	111279	56445.3	36967.3	38204.9	41741.6	10901.4	46172.9	55411.9	100889	142448	151110	38204.9	46172.9	142448	0	0	1	1.20856	3.72853	0.999831	0.146257	0.589256	0.00270043	6.35771	62.6472	20.4182
sp|Q9Z1P6|NDUA7_MOUSE	NADH dehydrogenase [ubiquinone] 1 alpha subcomplex subunit 7 OS=Mus musculus GN=Ndufa7 PE=1 SV=3	1	58.8	63848.5	109180	21300.6	40415.4	39720.8	35708.6	10429.6	15852.3	4422.63	63848.5	92279.5	55225.9	52687.5	69173	69550	19165	20292.5	11839.9	63848.5	69173	19165	1	0	0	1.08339	0.300164	0.999831	0.146257	0.707611	0.0023466	27.5214	15.091	26.84
sp|Q78YZ6|SCOC_MOUSE	Short coiled-coil protein OS=Mus musculus GN=Scoc PE=2 SV=1	1	56.19	104813	64135.1	24127.3	93917	29479.2	20036.3	11612	7150.11	4264.37	104813	54207.2	62554.6	122435	51337.5	39024.8	21337.9	9152.85	11416.2	62554.6	51337.5	11416.2	0	2	0	0.820682	0.182499	0.999831	0.146257	0.738096	0.00208295	36.7335	63.4764	46.3973
sp|P10922|H10_MOUSE	Histone H1.0 OS=Mus musculus GN=H1f0 PE=2 SV=4	1	52.95	12082.4	14544	8866.61	17746	8446.21	1065.26	2613.78	1479.6	715.815	12082.4	12292.6	22988.4	23134.6	14708.9	2074.82	4803	1894.04	1916.31	12292.6	14708.9	1916.31	0	0	0	1.19657	0.155892	0.999831	0.146257	0.435487	0.00261362	39.5038	79.6607	58.2734
sp|Q3UJB9|EDC4_MOUSE	Enhancer of mRNA-decapping protein 4 OS=Mus musculus GN=Edc4 PE=1 SV=2	1	43.31	35296.7	33214	11481.2	29442.4	23630.4	15945.9	4685.92	3733.51	798.87	35296.7	28072.5	29767.2	38382.6	41151.9	31058	8610.69	4779.26	2138.66	29767.2	38382.6	4779.26	0	1	0	1.28943	0.160555	0.999831	0.146257	0.381115	0.00211153	12.169	14.1477	62.8689
sp|Q9CQ22|LTOR1_MOUSE	Ragulator complex protein LAMTOR1 OS=Mus musculus GN=Lamtor1 PE=1 SV=1	1	68.55	40596.6	35238.3	8063.84	23504.6	15253.3	12528.4	4863.98	1868.4	1575.17	40596.6	29783.5	20907	30641.8	26563.4	24401.7	8937.9	2391.74	4216.89	29783.5	26563.4	4216.89	1	0	0	0.891883	0.141585	0.999831	0.146257	0.733253	0.00287941	32.4053	11.6488	65.1878
sp|P61514|RL37A_MOUSE	60S ribosomal protein L37a OS=Mus musculus GN=Rpl37a PE=2 SV=2	1	55.18	73155.9	76146.8	13230.9	34898.1	3093.37	0	1911.69	1382.14	0	73155.9	64359.5	34303.6	45494.9	5387.05	99.3841	3512.86	1769.28	98.958	64359.5	5387.05	1769.28	1	1	0	0.0837025	0.0274906	0.999831	0.146257	0.0863757	0.00284655	35.5708	146.076	95.171
sp|Q9D7I0|SHSA5_MOUSE	Protein shisa-5 OS=Mus musculus GN=Shisa5 PE=2 SV=1	1	37.35	24785	40552.2	3343.6	14202	30859	54485	55526	102189	54808.2	24785	34274.8	8668.92	18514.5	53740.4	106121	102033	130812	146727	24785	53740.4	130812	0	0	2	2.16827	5.27788	0.999831	0.146257	0.151411	0.00305627	57.3393	74.1394	17.9046
sp|Q9JIK5|DDX21_MOUSE	Nucleolar RNA helicase 2 OS=Mus musculus GN=Ddx21 PE=1 SV=3	1	49.36	1745.99	1058.57	178.519	1496.76	628.714	4495	3968.71	6138.98	1496.57	1745.99	894.711	462.844	1951.25	1094.89	8754.96	7292.77	7858.5	4006.47	894.711	1951.25	7292.77	0	0	0	2.18088	8.15098	0.999831	0.146257	0.117923	0.00281601	63.1114	106.699	32.5714
sp|Q921M4|GOGA2_MOUSE	Golgin subfamily A member 2 OS=Mus musculus GN=Golga2 PE=1 SV=3	2	157.06	71000.2	60012.8	24002	43710.4	25990.8	22664	12681.8	5979.34	2220.93	71000.2	50723	62229.8	56983.1	45262.5	44143	23303.7	7654.15	5945.65	62229.8	45262.5	7654.15	0	1	0	0.727344	0.122998	0.999831	0.158782	0.271757	0.00386396	16.5847	14.5751	77.7706
sp|P14602|HSPB1_MOUSE	Heat shock protein beta-1 OS=Mus musculus GN=Hspb1 PE=1 SV=3	12	680.53	1.07061e+07	1.40701e+07	3.11528e+06	8.56619e+06	6.42726e+06	4.65799e+06	2.2996e+06	1.63834e+06	785005	1.07061e+07	1.18921e+07	8.07695e+06	1.11673e+07	1.11929e+07	9.07242e+06	4.22567e+06	2.09724e+06	2.10154e+06	1.07061e+07	1.11673e+07	2.10154e+06	10	5	8	1.04308	0.196294	0.999831	0.161699	0.86973	0.00413155	19.0957	11.6149	43.716
sp|P53994|RAB2A_MOUSE;sp|P59279|RAB2B_MOUSE	Ras-related protein Rab-2A OS=Mus musculus GN=Rab2a PE=1 SV=1	4	264.65	537385	609619	237722	415632	268742	180310	99135.7	179862	59569.4	537385	515252	616341	541839	468009	351193	182169	230241	159473	537385	468009	182169	4	3	0	0.870901	0.338991	0.999831	0.161699	0.300871	0.00439249	9.55188	21.1884	18.9554
sp|P52503|NDUS6_MOUSE	NADH dehydrogenase [ubiquinone] iron-sulfur protein 6, mitochondrial OS=Mus musculus GN=Ndufs6 PE=1 SV=2	3	175.12	206590	306742	62740.5	181471	191090	109929	35209.6	59569.2	17162.4	206590	259259	162667	236575	332779	214109	64700.1	76254.4	45945.5	206590	236575	64700.1	1	3	0	1.14514	0.31318	0.999831	0.161699	0.350411	0.00415909	23.0839	24.138	24.5527
sp|P23198|CBX3_MOUSE	Chromobox protein homolog 3 OS=Mus musculus GN=Cbx3 PE=1 SV=2	1	159.75	57633.8	37580.5	21047.6	30701.3	15191.8	18475.5	7870.4	11922.6	3390.86	57633.8	31763.1	54569.9	40023.8	26456.2	35984.9	14462.4	15262.1	9077.69	54569.9	35984.9	14462.4	1	0	0	0.659428	0.265025	0.999831	0.161699	0.2263	0.00439025	29.4552	20.3965	26.0055
sp|Q8CES0|NAA30_MOUSE	N-alpha-acetyltransferase 30 OS=Mus musculus GN=Naa30 PE=2 SV=2	1	64.22	25432.4	37426.6	10137.7	23927	19023	17871.1	6424.39	6186.91	2686.68	25432.4	31633.1	26284	31192.4	33128.1	34807.7	11805.2	7919.86	7192.53	26284	33128.1	7919.86	0	1	0	1.26039	0.301318	0.999831	0.161699	0.332741	0.00429179	12.098	5.47519	27.6398
sp|Q64433|CH10_MOUSE	10 kDa heat shock protein, mitochondrial OS=Mus musculus GN=Hspe1 PE=1 SV=2	6	327.47	2.07333e+06	2.0227e+06	445883	2.06486e+06	935457	781061	278121	436062	175907	2.07333e+06	1.7096e+06	1.15604e+06	2.69185e+06	1.62908e+06	1.52128e+06	511066	558202	470922	1.7096e+06	1.62908e+06	511066	3	4	3	0.952903	0.29894	0.999831	0.163379	0.54329	0.00490043	28.057	33.2217	8.50941
sp|P47963|RL13_MOUSE	60S ribosomal protein L13 OS=Mus musculus GN=Rpl13 PE=2 SV=3	5	199.63	618834	433212	198605	202334	118127	225829	63546.7	67281.9	74244.5	618834	366152	514922	263773	205717	439850	116771	86127.5	198760	514922	263773	116771	3	2	1	0.512258	0.226775	0.999831	0.163379	0.0925657	0.00486889	25.4021	40.2238	43.4953
sp|Q9JMK0|B4GT5_MOUSE;sp|Q9WVK5|B4GT6_MOUSE	Beta-1,4-galactosyltransferase 5 OS=Mus musculus GN=B4galt5 PE=2 SV=2	4	270.96	181940	193292	53440.4	133848	109375	78925.7	422090	285602	246089	181940	163371	138555	174491	190474	153724	775619	365598	658807	163371	174491	658807	1	0	7	1.06807	4.03259	0.999831	0.163379	0.698315	0.00458086	13.4961	10.6577	35.2062
sp|Q9Z315|SNUT1_MOUSE	U4/U6.U5 tri-snRNP-associated protein 1 OS=Mus musculus GN=Sart1 PE=2 SV=1	2	99.8	21898.8	29585.2	9774.17	7705.61	7694.35	9597.88	1644.55	39.207	492.393	21898.8	25005.5	25341.4	10045.4	13399.6	18693.9	3021.97	100.574	1318.19	25005.5	13399.6	1318.19	2	0	0	0.535864	0.0527159	0.999831	0.163379	0.03684	0.00466896	7.88169	31.0428	99.1339
sp|P62500|T22D1_MOUSE	TSC22 domain family protein 1 OS=Mus musculus GN=Tsc22d1 PE=2 SV=2	1	38.42	55447.9	163881	13196.8	67916.2	39229	27547.8	7002.19	7343.62	1081.66	55447.9	138513	34215.3	88539	68316.5	53655.2	12867	9400.56	2895.71	55447.9	68316.5	9400.56	0	0	0	1.23209	0.169539	0.999831	0.163379	0.858774	0.0048737	72.469	24.9616	60.3523
sp|Q8CG16|C1RA_MOUSE	Complement C1r-A subcomponent OS=Mus musculus GN=C1ra PE=1 SV=1	4	1084.39	940969	1.20896e+06	439377	574362	663612	572782	1.49442e+06	2.30722e+06	980966	940969	1.02182e+06	1.13917e+06	748767	1.15567e+06	1.11561e+06	2.74609e+06	2.95347e+06	2.62615e+06	1.02182e+06	1.11561e+06	2.74609e+06	4	1	1	1.09179	2.68745	0.999831	0.164155	0.838154	0.00529533	9.63822	22.2769	5.96683
sp|Q9D1G1|RAB1B_MOUSE	Ras-related protein Rab-1B OS=Mus musculus GN=Rab1b PE=1 SV=1	1	387.92	115244	136016	35627.2	65979.6	69867.9	50536.1	22260.8	20744.2	15292.7	115244	114961	92370.2	86014.3	121674	98429.8	40905.7	26554.6	40940.1	114961	98429.8	40905.7	0	1	0	0.856204	0.355824	0.999831	0.164155	0.768106	0.00507012	12.2066	17.7398	22.9582
sp|Q03265|ATPA_MOUSE	ATP synthase subunit alpha, mitochondrial OS=Mus musculus GN=Atp5a1 PE=1 SV=1	2	77.68	140884	127012	118379	97417.9	98459.9	84050.9	29124.7	18113.4	11639.9	140884	107351	306920	126999	171466	163707	53518.5	23187	31161.1	140884	163707	31161.1	2	1	0	1.162	0.221183	0.999831	0.164155	0.782082	0.00525894	57.7487	15.4178	43.7314
sp|Q80V53|CHSTE_MOUSE	Carbohydrate sulfotransferase 14 OS=Mus musculus GN=Chst14 PE=2 SV=2	2	67.97	13322.7	17886.2	6409.37	22024.8	18814.2	13728.6	18369.3	38201.4	18855.4	13322.7	15117.5	16617.5	28712.6	32764.6	26739.4	33754.8	48901.5	50477.8	15117.5	28712.6	48901.5	0	1	2	1.8993	3.23477	0.999831	0.164155	0.00720289	0.00526319	10.9834	10.4463	20.8069
sp|Q9DCL8|IPP2_MOUSE	Protein phosphatase inhibitor 2 OS=Mus musculus GN=Ppp1r2 PE=1 SV=3	2	64.44	250827	198617	17203.2	191755	96672.5	96439.3	2490.82	21000.8	3419.42	250827	167872	44602.5	249982	168353	187836	4577.05	26883.1	9154.14	167872	187836	9154.14	2	1	0	1.11892	0.0545306	0.999831	0.175578	0.329065	0.00582253	67.1918	21.0989	87.025
sp|Q99K28|ARFG2_MOUSE	ADP-ribosylation factor GTPase-activating protein 2 OS=Mus musculus GN=Arfgap2 PE=1 SV=1	1	96.94	66694.6	103818	20178	49910.9	29122.4	17423.5	8496.24	20634.6	2955.75	66694.6	87746.9	52315.3	65066.4	50716.1	33935.9	15612.4	26414.4	7912.85	66694.6	50716.1	15612.4	1	1	0	0.760422	0.234088	0.999831	0.175578	0.223394	0.00586255	25.8567	31.2207	55.8315
sp|P08207|S10AA_MOUSE	Protein S100-A10 OS=Mus musculus GN=S100a10 PE=2 SV=2	1	48.41	387736	289814	116453	247531	113871	191682	61681.1	89942.8	36407.5	387736	244951	301926	322694	198303	373342	113343	115136	97466.8	301926	322694	113343	2	0	0	1.06878	0.3754	0.999831	0.179415	0.810353	0.0060922	23.0713	30.2137	8.95094
sp|Q62393|TPD52_MOUSE	Tumor protein D52 OS=Mus musculus GN=Tpd52 PE=1 SV=2	3	152.28	232549	271672	64336.1	182630	120348	108331	43323.3	61825.4	16491.6	232549	229618	166804	238085	209583	210998	79609.4	79142.5	44149.7	229618	210998	79142.5	1	3	0	0.918909	0.344671	0.999831	0.184739	0.770462	0.00637752	17.7151	7.31608	30.0726
sp|Q9CZX8|RS19_MOUSE	40S ribosomal protein S19 OS=Mus musculus GN=Rps19 PE=1 SV=3	4	195.82	1.32882e+06	1.19175e+06	301042	1.18674e+06	403272	372643	227738	241619	118302	1.32882e+06	1.00727e+06	780508	1.5471e+06	702289	725802	418484	309296	316706	1.00727e+06	725802	316706	1	3	2	0.720564	0.31442	0.999831	0.185743	0.753678	0.00652364	26.5209	48.5118	17.5244
sp|Q9QYE6|GOGA5_MOUSE	Golgin subfamily A member 5 OS=Mus musculus GN=Golga5 PE=1 SV=2	2	64.78	22580.6	42724.9	9888.21	14000.9	18408	18866.8	5225.8	5606.88	4238.67	22580.6	36111.2	25637.1	18252.2	32057.2	36747.1	9602.76	7177.35	11347.4	25637.1	32057.2	9602.76	3	0	0	1.25042	0.374566	0.999831	0.185743	0.972066	0.00662241	25.2443	33.1319	22.3367
sp|Q99JF8|PSIP1_MOUSE	PC4 and SFRS1-interacting protein OS=Mus musculus GN=Psip1 PE=1 SV=1	1	68.57	88649	67442.1	13336.8	61417.6	31432	10419.8	6816.21	2326.77	182.632	88649	57002.2	34578.3	80067	54738.2	20294.7	12525.2	2978.49	488.926	57002.2	54738.2	2978.49	0	0	0	0.960281	0.0522522	0.999831	0.197121	0.611057	0.00713963	45.2193	58.0305	119.185
sp|P28798|GRN_MOUSE	Granulins OS=Mus musculus GN=Grn PE=1 SV=2	20	1278.26	8.04959e+06	1.07346e+07	4.6896e+06	6.96017e+06	5.72611e+06	7.0113e+06	1.21501e+07	2.27332e+07	1.00371e+07	8.04959e+06	9.0729e+06	1.21587e+07	9.07363e+06	9.97192e+06	1.3656e+07	2.23267e+07	2.91008e+07	2.68704e+07	9.0729e+06	9.97192e+06	2.68704e+07	15	12	14	1.09909	2.96161	0.999831	0.198929	0.617726	0.00767697	21.9159	22.2762	13.2273
sp|Q8CFG8|CS1B_MOUSE	Complement C1s-B subcomponent OS=Mus musculus GN=C1sb PE=2 SV=1	1	1022.92	478083	592482	251494	299629	297957	247706	941673	924415	555508	478083	500767	652045	390612	518886	482460	1.73039e+06	1.18334e+06	1.48715e+06	500767	482460	1.48715e+06	1	1	1	0.963442	2.96975	0.999831	0.198929	0.437635	0.00783371	17.3962	14.2467	18.6836
sp|P01887|B2MG_MOUSE	Beta-2-microglobulin OS=Mus musculus GN=B2m PE=1 SV=1	10	562.75	7.42031e+06	7.56052e+06	3.23275e+06	3.887e+06	3.5475e+06	4.85403e+06	1.07432e+07	1.27787e+07	7.85715e+06	7.42031e+06	6.39017e+06	8.38152e+06	5.06729e+06	6.17791e+06	9.45425e+06	1.97413e+07	1.6358e+07	2.10344e+07	7.42031e+06	6.17791e+06	1.97413e+07	4	8	9	0.832567	2.66044	0.999831	0.198929	0.675566	0.00788061	13.4626	33.0565	12.6799
sp|Q9CXI5|MANF_MOUSE	Mesencephalic astrocyte-derived neurotrophic factor OS=Mus musculus GN=Manf PE=1 SV=1	6	315.89	407080	556829	153124	311875	318391	307614	538284	1.01459e+06	378135	407080	470633	397003	406576	554472	599143	989132	1.29878e+06	1.01231e+06	407080	554472	1.01231e+06	2	2	4	1.36207	2.48676	0.999831	0.198929	0.347493	0.00762111	9.39521	19.3802	15.6782
sp|P70349|HINT1_MOUSE	Histidine triad nucleotide-binding protein 1 OS=Mus musculus GN=Hint1 PE=1 SV=3	4	207.65	1.23671e+06	1.38056e+06	229243	788341	567065	447653	219001	153330	59126.5	1.23671e+06	1.16685e+06	594355	1.02772e+06	987532	871898	402428	196278	158288	1.16685e+06	987532	196278	0	2	2	0.846323	0.168212	0.999831	0.198929	0.967776	0.00752083	35.2676	8.40601	52.0618
sp|Q9JJN1|FGF21_MOUSE	Fibroblast growth factor 21 OS=Mus musculus GN=Fgf21 PE=2 SV=1	2	171.71	113537	210039	60772.7	52960.6	75403.3	77809.3	8066.32	47477.9	12180.3	113537	177525	157565	69042	131313	151550	14822.4	60776.3	32608	157565	131313	32608	4	0	1	0.833392	0.20695	0.999831	0.198929	0.339358	0.00739593	21.8931	36.6589	64.2426
sp|Q8K4G5|ABLM1_MOUSE	Actin-binding LIM protein 1 OS=Mus musculus GN=Ablim1 PE=1 SV=1	8	469.18	838361	1.37645e+06	352218	578764	679083	492830	176207	197871	172116	838361	1.16338e+06	913193	754506	1.18261e+06	959891	323792	253294	460774	913193	959891	323792	4	5	0	1.05114	0.354571	0.999831	0.20534	0.951046	0.00830145	17.5177	22.1722	30.4956
sp|O35188|X3CL1_MOUSE	Fractalkine OS=Mus musculus GN=Cx3cl1 PE=2 SV=3	2	135.27	368972	435981	65776.5	402092	103956	148890	422947	815496	368239	368972	368492	170538	524187	181037	289995	777193	1.04392e+06	985815	368492	289995	985815	1	1	5	0.786977	2.67527	0.999831	0.20534	0.877335	0.00836699	37.8064	52.8553	14.9909
sp|P62082|RS7_MOUSE	40S ribosomal protein S7 OS=Mus musculus GN=Rps7 PE=2 SV=1	4	237.83	1.49551e+06	1.18759e+06	271418	1.17537e+06	463512	399414	255978	97413	39041.7	1.49551e+06	1.00376e+06	703702	1.53227e+06	807197	777943	470376	124698	104519	1.00376e+06	807197	124698	4	1	0	0.804177	0.124232	0.999831	0.207738	0.918496	0.00906454	37.4422	41.1223	88.1871
sp|O09114|PTGDS_MOUSE	Prostaglandin-H2 D-isomerase OS=Mus musculus GN=Ptgds PE=1 SV=1	3	127.01	159342	92160.7	68934.4	108925	58877.4	62390	220555	694962	144422	159342	77894.5	178725	142001	102534	121518	405284	889620	386634	159342	121518	405284	1	0	2	0.762621	2.54348	0.999831	0.207738	0.789269	0.0087968	38.5884	16.1765	50.8763
sp|P61255|RL26_MOUSE	60S ribosomal protein L26 OS=Mus musculus GN=Rpl26 PE=2 SV=1	2	71.9	531748	586506	284437	360275	224923	463678	132624	121496	90212.3	531748	495717	737458	469672	391699	903111	243706	155527	241508	531748	469672	241508	2	0	2	0.88326	0.454177	0.999831	0.207738	0.854418	0.00923216	22.1684	46.8456	23.545
sp|O70458|OSMR_MOUSE	Oncostatin-M-specific receptor subunit beta OS=Mus musculus GN=Osmr PE=1 SV=1	2	108.23	14237.7	37405.6	10169.7	9770.51	9482.61	15530.1	31487	81541.1	27830.8	14237.7	31615.4	26366.9	12737.3	16513.8	30248.2	57859.4	104381	74506	26366.9	16513.8	74506	0	0	2	0.626308	2.82574	0.999831	0.207738	0.540243	0.00884492	37.0243	46.464	29.87
sp|Q5F2E7|NUFP2_MOUSE	Nuclear fragile X mental retardation-interacting protein 2 OS=Mus musculus GN=Nufip2 PE=1 SV=1	2	64.1	39584.6	63071.1	8825.7	33576.8	18717.3	7617.27	6577.23	2196.77	3427.14	39584.6	53307.9	22882.3	43772.4	32595.9	14836.3	12086.1	2812.08	9174.82	39584.6	32595.9	9174.82	2	1	0	0.823448	0.231777	0.999831	0.207738	0.472284	0.00928361	39.4829	47.9988	59.1058
sp|Q9D3D9|ATPD_MOUSE	ATP synthase subunit delta, mitochondrial OS=Mus musculus GN=Atp5d PE=1 SV=1	1	33.11	68034.3	92583.1	16590.7	73778.2	29608.6	25150.4	13932.7	12030.4	8298.7	68034.3	78251.5	43014.6	96181	51562.8	48985.7	25602.2	15400.1	22216.5	68034.3	51562.8	22216.5	0	1	0	0.757894	0.326549	0.999831	0.207738	0.944971	0.00928766	28.7309	40.465	24.6586
sp|P46737|BRCC3_MOUSE	Lys-63-specific deubiquitinase BRCC36 OS=Mus musculus GN=Brcc3 PE=2 SV=1	1	77.68	54185	34385.3	9247.36	35096.9	13385.1	10069.1	7894.95	5407.91	1662.36	54185	29062.6	23975.5	45754	23309.9	19611.7	14507.5	6922.66	4450.32	29062.6	23309.9	6922.66	0	2	0	0.802059	0.238199	0.999831	0.207738	0.565105	0.00912909	45.2538	47.8611	60.7488
sp|Q91Z83|MYH7_MOUSE	Myosin-7 OS=Mus musculus GN=Myh7 PE=1 SV=1	14	5101.98	1.49584e+06	2.43768e+06	637585	542054	1.53184e+06	547753	480538	429358	197513	1.49584e+06	2.06033e+06	1.65306e+06	706648	2.66767e+06	1.06686e+06	883021	549620	528762	1.65306e+06	1.06686e+06	549620	11	7	3	0.645387	0.332486	0.999831	0.216027	0.417723	0.010083	16.7776	70.5128	30.4044
sp|Q04519|ASM_MOUSE	Sphingomyelin phosphodiesterase OS=Mus musculus GN=Smpd1 PE=2 SV=2	6	335.28	238592	289559	74920.2	166541	194123	121208	419190	443118	173270	238592	244736	194245	217111	338062	236078	770290	567234	463862	238592	236078	567234	0	1	5	0.989464	2.37743	0.999831	0.216027	0.50508	0.0100616	12.1975	24.6637	25.9622
sp|Q9CPT4|CS010_MOUSE	UPF0556 protein C19orf10 homolog OS=Mus musculus GN=D17Wsu104e PE=2 SV=1	3	149.52	145210	141228	41393.1	112076	75614.8	76392	154713	230214	117800	145210	119366	107320	146108	131682	148789	284296	294697	315362	119366	146108	294697	2	0	2	1.22403	2.46884	0.999831	0.216027	0.442877	0.0100634	15.617	6.47105	5.3043
sp|Q01279|EGFR_MOUSE	Epidermal growth factor receptor OS=Mus musculus GN=Egfr PE=1 SV=1	2	97.88	16711.3	18404.7	6684.75	19474.2	11914.9	24092.4	24163.3	49080.4	12114.6	16711.3	15555.7	17331.5	25387.6	20749.6	46925	44401.7	62827.7	32432	16711.3	25387.6	44401.7	0	1	2	1.51918	2.65698	0.999831	0.216027	0.0630522	0.0101473	5.45139	45.0259	32.8903
sp|P60867|RS20_MOUSE	40S ribosomal protein S20 OS=Mus musculus GN=Rps20 PE=1 SV=1	2	69.04	346964	532401	129690	234458	142357	141597	105314	97242.2	38934.7	346964	449987	336246	305651	247912	275790	193521	124480	104232	346964	275790	124480	1	2	1	0.794868	0.358769	0.999831	0.218457	0.13757	0.010385	16.6265	10.445	33.2614
sp|Q60598|SRC8_MOUSE;REV_sp|Q9DA73|CCD89_MOUSE	Src substrate cortactin OS=Mus musculus GN=Cttn PE=1 SV=2	14	583.82	2.58129e+06	2.4048e+06	783360	1.7067e+06	1.20549e+06	850944	624123	456697	278911	2.58129e+06	2.03254e+06	2.03101e+06	2.22494e+06	2.09933e+06	1.65739e+06	1.14687e+06	584617	746675	2.03254e+06	2.09933e+06	746675	4	8	4	1.03286	0.36736	0.999831	0.219124	0.584037	0.0105929	14.3239	14.9508	35.035
sp|Q8C0E2|VP26B_MOUSE	Vacuolar protein sorting-associated protein 26B OS=Mus musculus GN=Vps26b PE=1 SV=1	2	111.95	42877	59046.6	22309.6	39359	28262.5	25787.7	2223.53	20151.8	1772.14	42877	49906.4	57841.9	51310.3	49218.6	50227.1	4085.88	25796.3	4744.21	49906.4	50227.1	4744.21	4	0	0	1.00643	0.0950622	0.999831	0.219124	0.963683	0.0106648	14.9119	2.08169	106.989
sp|Q9CWF2|TBB2B_MOUSE	Tubulin beta-2B chain OS=Mus musculus GN=Tubb2b PE=1 SV=1	1	2148.79	892013	895817	273514	735765	406575	310705	231223	193283	87790.5	892013	757147	709138	959180	708043	605163	424889	247421	235024	757147	708043	247421	0	1	0	0.935146	0.326781	0.999831	0.221106	0.805455	0.011289	12.0612	24.042	35.1207
sp|P63101|1433Z_MOUSE	14-3-3 protein zeta/delta OS=Mus musculus GN=Ywhaz PE=1 SV=1	15	1555.19	2.53482e+07	3.1722e+07	7.01083e+06	1.94943e+07	1.42401e+07	1.14675e+07	5.02897e+06	8.39406e+06	2.95453e+06	2.53482e+07	2.68115e+07	1.81769e+07	2.54137e+07	2.47989e+07	2.23355e+07	9.24108e+06	1.07452e+07	7.90959e+06	2.53482e+07	2.47989e+07	9.24108e+06	10	7	6	0.97833	0.364566	0.999831	0.221106	0.823974	0.0113211	19.7097	6.73622	15.257
sp|Q9CQ01|RNT2_MOUSE	Ribonuclease T2 OS=Mus musculus GN=Rnaset2 PE=2 SV=1	9	588.3	1.27444e+06	1.48406e+06	422953	1.09241e+06	750069	692276	1.456e+06	2.18064e+06	1.09191e+06	1.27444e+06	1.25433e+06	1.09658e+06	1.42412e+06	1.30623e+06	1.34835e+06	2.67549e+06	2.79144e+06	2.92315e+06	1.25433e+06	1.34835e+06	2.79144e+06	2	6	8	1.07496	2.22544	0.999831	0.221106	0.491887	0.0110854	8.06	4.3939	4.43072
sp|Q3UZ39|LRRF1_MOUSE	Leucine-rich repeat flightless-interacting protein 1 OS=Mus musculus GN=Lrrfip1 PE=1 SV=2	2	82.59	94814.5	103589	30289	51851.4	61795.3	49806.5	19772	33365.6	10034.2	94814.5	87554.1	78529.9	67596.1	107615	97008.6	36332.4	42711.2	26862.7	87554.1	97008.6	36332.4	2	1	0	1.10798	0.414971	0.999831	0.221106	0.898227	0.0111865	9.38091	22.8488	22.5888
sp|Q91YR1|TWF1_MOUSE	Twinfilin-1 OS=Mus musculus GN=Twf1 PE=1 SV=2	1	34.32	57369.8	46142.1	14860.2	42249.1	28743.8	32564.3	116988	129451	31025.5	57369.8	38999.5	38527.9	55078.1	50056.8	63425.8	214973	165710	83058.5	38999.5	55078.1	165710	0	1	0	1.41228	4.24903	0.999831	0.221106	0.273793	0.0113869	23.8957	12.019	43.1218
sp|Q9WUU7|CATZ_MOUSE	Cathepsin Z OS=Mus musculus GN=Ctsz PE=2 SV=1	11	711.14	4.45761e+06	5.60273e+06	1.66802e+06	3.64393e+06	2.92261e+06	3.05115e+06	5.14759e+06	8.1315e+06	4.16014e+06	4.45761e+06	4.73545e+06	4.32465e+06	4.75041e+06	5.08966e+06	5.94276e+06	9.45905e+06	1.04091e+07	1.11371e+07	4.45761e+06	5.08966e+06	1.04091e+07	13	2	6	1.14179	2.33514	0.999831	0.223429	0.40078	0.0118396	4.65197	11.6776	8.14203
sp|P48962|ADT1_MOUSE;sp|Q3V132|ADT4_MOUSE	ADP/ATP translocase 1 OS=Mus musculus GN=Slc25a4 PE=1 SV=4	1	124.39	10767.1	12313.9	3516.99	17782.8	7551.07	4350.58	1312.68	1253.62	52.6496	10767.1	10407.8	9118.47	23182.6	13150	8473.68	2412.14	1604.76	140.948	10407.8	13150	1604.76	1	1	0	1.26348	0.154188	0.999831	0.223429	0.314477	0.0118859	8.58536	50.3181	83.0692
sp|Q8VCF0|MAVS_MOUSE	Mitochondrial antiviral-signaling protein OS=Mus musculus GN=Mavs PE=1 SV=1	1	33.75	33634.1	86302	20620	45364.7	39239.9	26355	12493	5596.06	5079.36	33634.1	72942.7	53461.3	59139.7	68335.4	51332	22956.8	7163.5	13598	53461.3	59139.7	13598	0	1	0	1.10622	0.254352	0.999831	0.223429	0.558201	0.011831	36.8435	14.2799	54.4964
sp|Q8VEK3|HNRPU_MOUSE	Heterogeneous nuclear ribonucleoprotein U OS=Mus musculus GN=Hnrnpu PE=1 SV=1	4	172.06	179103	254834	78616.8	72487.1	103835	96767.6	38841.3	84659.1	22671.8	179103	215386	203829	94497.8	180826	188475	71373.5	108372	60694.7	203829	180826	71373.5	3	1	1	0.887146	0.350163	0.999831	0.223441	0.261859	0.0123923	9.2938	33.7582	31.2179
sp|Q9WUK2|IF4H_MOUSE	Eukaryotic translation initiation factor 4H OS=Mus musculus GN=Eif4h PE=1 SV=3	4	221.8	295401	311552	99387.9	235716	142680	127899	84122.2	59280.8	30148.5	295401	263325	257682	307292	248474	249109	154580	75885.2	80710.8	263325	249109	80710.8	5	2	0	0.946016	0.306507	0.999831	0.223441	0.921764	0.0122105	7.47604	12.5895	42.5234
sp|P70333|HNRH2_MOUSE;sp|O35737|HNRH1_MOUSE	Heterogeneous nuclear ribonucleoprotein H2 OS=Mus musculus GN=Hnrnph2 PE=1 SV=1	2	195.84	220193	294615	91249.3	164568	127747	66980.2	67921.1	63236.4	18088.7	220193	249009	236581	214539	222469	130458	124810	80948.8	48425.4	236581	214539	80948.8	2	1	1	0.90683	0.342161	0.999831	0.223441	0.28783	0.0122399	6.14349	26.9554	45.2413
sp|Q9D5V6|SYAP1_MOUSE	Synapse-associated protein 1 OS=Mus musculus GN=Syap1 PE=1 SV=1	2	94.25	75753.5	53626.2	14339.3	77275.8	23445.4	31062.7	12904.1	11552.8	3343.92	75753.5	45325.1	37177.4	100741	40829.7	60501.1	23712.2	14788.8	8952.03	45325.1	60501.1	14788.8	2	1	1	1.33483	0.326282	0.999831	0.223441	0.49919	0.012363	38.543	45.3378	46.9961
sp|Q9CY58|PAIRB_MOUSE	Plasminogen activator inhibitor 1 RNA-binding protein OS=Mus musculus GN=Serbp1 PE=1 SV=2	11	558.34	3.26571e+06	2.61099e+06	911824	1.65732e+06	1.08284e+06	1.08839e+06	699927	798238	290767	3.26571e+06	2.20682e+06	2.36408e+06	2.16056e+06	1.88574e+06	2.11987e+06	1.28616e+06	1.02182e+06	778415	2.36408e+06	2.11987e+06	1.02182e+06	8	2	4	0.8967	0.432229	0.999831	0.22769	0.271283	0.0131434	21.8739	7.21628	24.6836
sp|P51667|MLRV_MOUSE;sp|Q62082|MYL10_MOUSE	Myosin regulatory light chain 2, ventricular/cardiac muscle isoform OS=Mus musculus GN=Myl2 PE=1 SV=3	6	303.94	427248	1.02264e+06	41920.4	355043	373998	78978.2	44764.1	31083.2	15880.4	427248	864335	108687	462852	651309	153827	82257.1	39789.5	42513.5	427248	462852	42513.5	4	6	0	1.08333	0.0995055	0.999831	0.22769	0.940015	0.0129244	81.278	59.4244	43.3361
sp|Q9CR51|VATG1_MOUSE	V-type proton ATPase subunit G 1 OS=Mus musculus GN=Atp6v1g1 PE=2 SV=3	2	137.97	299378	351697	75820.6	220760	177860	108502	75415.1	59621.5	28544.7	299378	297255	196579	287794	309740	211331	138580	76321.4	76417.2	297255	287794	76417.2	1	1	0	0.968172	0.257076	0.999831	0.22769	0.91178	0.0127795	22.2189	19.1603	36.9879
sp|P55264|ADK_MOUSE	Adenosine kinase OS=Mus musculus GN=Adk PE=1 SV=2	1	88.55	37427.8	13123	2022.93	6072.85	645.833	272.599	1800.26	931.995	762.698	37427.8	11091.6	5244.84	7916.87	1124.7	530.943	3308.1	1193.04	2041.82	11091.6	1124.7	2041.82	1	1	0	0.101401	0.184087	0.999831	0.22769	0.0412109	0.0130515	95.6626	128.606	48.8023
sp|Q9Z0J7|GDF15_MOUSE	Growth/differentiation factor 15 OS=Mus musculus GN=Gdf15 PE=2 SV=1	3	94.35	20728.3	39717.8	21480.9	8406.22	26447.4	26573.1	57775.4	103960	31430.2	20728.3	33569.6	55693.3	10958.8	46057.7	51756.7	106166	133079	84142	33569.6	46057.7	106166	0	0	4	1.37201	3.16257	0.999831	0.229232	0.794193	0.0133621	48.2403	60.9361	22.7368
sp|Q8VI36|PAXI_MOUSE	Paxillin OS=Mus musculus GN=Pxn PE=1 SV=1	1	62.03	33183.1	37917.5	3794.21	1770.67	1839.54	907.953	5425.16	2496.79	677.685	33183.1	32047.9	9837.21	2308.34	3203.52	1768.43	9969.09	3196.14	1814.23	32047.9	2308.34	3196.14	2	0	0	0.0720277	0.0997299	0.523902	0.23004	0.000889476	0.017704	52.6053	29.8684	87.4063
sp|P13542|MYH8_MOUSE	Myosin-8 OS=Mus musculus GN=Myh8 PE=1 SV=2	7	6929.91	547225	572265	254934	261899	289636	156667	175736	129613	24332.4	547225	483680	660965	341424	504395	305142	322927	165917	65140.5	547225	341424	165917	5	5	1	0.623919	0.303197	0.999831	0.23004	0.104428	0.0219543	15.9265	27.6623	70.3511
sp|Q8CG14|CS1A_MOUSE	Complement C1s-A subcomponent OS=Mus musculus GN=C1sa PE=2 SV=2	17	1883.63	5.04775e+06	7.14346e+06	2.47636e+06	2.83956e+06	2.91481e+06	2.80626e+06	8.84794e+06	8.99219e+06	4.9132e+06	5.04775e+06	6.03767e+06	6.42043e+06	3.70179e+06	5.07609e+06	5.46578e+06	1.62587e+07	1.15109e+07	1.31532e+07	6.03767e+06	5.07609e+06	1.31532e+07	8	6	10	0.840736	2.17852	0.999831	0.23004	0.306114	0.0142817	12.1393	19.5173	17.6762
sp|P97457|MLRS_MOUSE	Myosin regulatory light chain 2, skeletal muscle isoform OS=Mus musculus GN=Mylpf PE=1 SV=3	20	1490.16	7.9948e+07	1.13258e+08	1.36869e+07	63031718	4.62828e+07	2.10578e+07	1.88466e+07	1.22304e+07	3.57874e+06	7.9948e+07	9.57259e+07	3.5486e+07	8.21713e+07	8.06005e+07	4.10146e+07	3.46319e+07	1.56561e+07	9.58065e+06	7.9948e+07	8.06005e+07	1.56561e+07	13	10	10	1.00816	0.195828	0.999831	0.23004	0.999824	0.0223223	44.3798	34.3325	65.4809
sp|Q7TPW1|NEXN_MOUSE	Nexilin OS=Mus musculus GN=Nexn PE=1 SV=3	17	784.17	1.47499e+06	1.72367e+06	812860	837087	758254	917414	341965	729702	185373	1.47499e+06	1.45685e+06	2.1075e+06	1.09127e+06	1.32048e+06	1.78686e+06	628385	934090	496263	1.47499e+06	1.32048e+06	628385	10	5	5	0.895251	0.426027	0.999831	0.23004	0.417985	0.0180347	22.058	25.3276	32.7253
sp|Q07797|LG3BP_MOUSE	Galectin-3-binding protein OS=Mus musculus GN=Lgals3bp PE=1 SV=1	16	948.08	1.57526e+06	1.7858e+06	1.24159e+06	881484	1.05514e+06	1.27917e+06	4.23848e+06	4.80119e+06	1.52138e+06	1.57526e+06	1.50937e+06	3.21906e+06	1.14915e+06	1.83751e+06	2.49145e+06	7.78849e+06	6.14599e+06	4.07289e+06	1.57526e+06	1.83751e+06	6.14599e+06	6	2	18	1.16648	3.90157	0.999831	0.23004	0.698438	0.0165142	46.0983	36.7587	31.0198
sp|Q07079|IBP5_MOUSE	Insulin-like growth factor-binding protein 5 OS=Mus musculus GN=Igfbp5 PE=1 SV=1	14	725.45	1.60753e+07	1.96497e+07	6.79566e+06	1.38196e+07	8.06357e+06	6.91227e+06	3.23162e+06	6.02121e+06	3.31557e+06	1.60753e+07	1.6608e+07	1.7619e+07	1.8016e+07	1.40426e+07	1.34631e+07	5.93831e+06	7.70774e+06	8.87612e+06	1.6608e+07	1.40426e+07	7.70774e+06	3	6	3	0.845532	0.4641	0.999831	0.23004	0.560139	0.0162594	4.67663	16.3328	19.7022
sp|Q61581|IBP7_MOUSE	Insulin-like growth factor-binding protein 7 OS=Mus musculus GN=Igfbp7 PE=2 SV=3	13	1029.46	2.11254e+07	2.76042e+07	9.93825e+06	2.06167e+07	1.538e+07	1.69783e+07	2.40234e+07	4.05111e+07	1.96188e+07	2.11254e+07	2.33311e+07	2.57668e+07	2.6877e+07	2.6784e+07	3.30689e+07	4.41445e+07	5.18581e+07	5.25215e+07	2.33311e+07	2.6877e+07	5.18581e+07	6	7	8	1.15198	2.2227	0.999831	0.23004	0.270575	0.0197646	9.91839	12.4595	9.40613
sp|P68510|1433F_MOUSE	14-3-3 protein eta OS=Mus musculus GN=Ywhah PE=1 SV=2	4	592.04	569939	654062	167383	375520	300812	290216	94092.3	216971	94546.9	569939	552815	433972	489547	523859	565256	172901	277744	253112	552815	523859	253112	1	3	3	0.947621	0.45786	0.999831	0.23004	0.914977	0.0220382	14.2711	7.20413	23.3697
sp|P17156|HSP72_MOUSE	Heat shock-related 70 kDa protein 2 OS=Mus musculus GN=Hspa2 PE=1 SV=2	2	733.67	126353	110761	53418.4	79882.8	51753.4	53914.1	26901.8	29388.5	3463.32	126353	93615.4	138497	104139	90127.5	105009	49433.8	37620.2	9271.67	126353	104139	37620.2	2	1	0	0.824191	0.297738	0.999831	0.23004	0.400599	0.0166616	19.4287	8.37232	64.2837
sp|Q9WV06|ANKR2_MOUSE	Ankyrin repeat domain-containing protein 2 OS=Mus musculus GN=Ankrd2 PE=2 SV=2	8	502.95	1.13451e+06	971822	534650	834270	563009	799974	230712	410598	178197	1.13451e+06	821387	1.38618e+06	1.0876e+06	980469	1.55812e+06	423948	525606	477053	1.13451e+06	1.0876e+06	477053	6	3	3	0.95865	0.420493	0.999831	0.23004	0.725006	0.0189087	25.3992	25.4222	10.6924
sp|P70428|EXT2_MOUSE	Exostosin-2 OS=Mus musculus GN=Ext2 PE=1 SV=2	9	544.4	297660	497970	166310	190827	251774	360442	371099	853716	416506	297660	420886	431190	248771	438460	702037	681919	1.09284e+06	1.11503e+06	420886	438460	1.09284e+06	2	3	9	1.04176	2.59653	0.999831	0.23004	0.712031	0.0160523	19.3865	49.1557	25.3206
sp|Q9D1Q6|ERP44_MOUSE	Endoplasmic reticulum resident protein 44 OS=Mus musculus GN=Erp44 PE=1 SV=1	8	424.79	403142	425568	219249	186070	215875	392677	493593	1.16767e+06	353114	403142	359691	568444	242570	375943	764821	907009	1.49474e+06	945322	403142	375943	945322	0	0	7	0.932531	2.34489	0.999831	0.23004	0.870418	0.0169246	24.8207	58.8454	29.4726
sp|Q9ET78|JPH2_MOUSE	Junctophilin-2 OS=Mus musculus GN=Jph2 PE=1 SV=2	8	423.55	251128	362237	60313.9	145734	113253	99654	34630	100518	16609	251128	306164	156375	189986	197227	194097	63635	128673	44463.9	251128	194097	63635	5	3	1	0.772901	0.253397	0.999831	0.23004	0.480955	0.0180443	31.8496	1.87424	55.9237
sp|Q52KR3|PRUN2_MOUSE	Protein prune homolog 2 OS=Mus musculus GN=Prune2 PE=2 SV=2	9	366.93	504428	445699	204625	310483	224205	178044	154561	85026.8	51921.4	504428	376706	530528	404761	390449	346778	284016	108843	138999	504428	390449	138999	8	7	0	0.774042	0.275557	0.999831	0.23004	0.307573	0.0180051	17.4933	7.93483	52.8258
sp|P47962|RL5_MOUSE	60S ribosomal protein L5 OS=Mus musculus GN=Rpl5 PE=1 SV=3	9	466.74	1.16991e+06	959193	365494	976694	426995	614687	328253	181951	124493	1.16991e+06	810713	947612	1.27327e+06	743603	1.19723e+06	603188	232916	333280	947612	1.19723e+06	333280	2	6	3	1.26342	0.351705	0.999831	0.23004	0.741342	0.0221276	18.5724	26.731	49.1275
sp|Q62048|PEA15_MOUSE	Astrocytic phosphoprotein PEA-15 OS=Mus musculus GN=Pea15 PE=1 SV=1	8	512.91	1.27417e+06	1.66594e+06	386173	1.05084e+06	891724	593231	357185	411111	134127	1.27417e+06	1.40806e+06	1.00123e+06	1.36992e+06	1.55292e+06	1.15544e+06	656352	526262	359073	1.27417e+06	1.36992e+06	526262	5	4	5	1.07515	0.413025	0.999831	0.23004	0.600827	0.0179768	16.8867	14.6345	28.9991
sp|Q01721|GAS1_MOUSE	Growth arrest-specific protein 1 OS=Mus musculus GN=Gas1 PE=2 SV=2	7	409.76	354989	489084	192024	228379	262058	315754	438782	897974	362269	354989	413376	497859	297727	456368	614998	806291	1.1495e+06	969833	413376	456368	969833	1	4	1	1.104	2.34613	0.999831	0.23004	0.859447	0.016283	17.0186	34.7607	17.6029
sp|A2ASQ1|AGRIN_MOUSE	Agrin OS=Mus musculus GN=Agrn PE=1 SV=1	7	356.28	171056	150432	55794.5	164660	118040	139397	227410	287496	93697.9	171056	127145	144658	214659	205564	271505	417881	368023	250839	144658	214659	368023	0	0	9	1.48391	2.54409	0.999831	0.23004	0.0507174	0.0198818	14.974	15.4987	24.814
sp|Q9QZ88|VPS29_MOUSE	Vacuolar protein sorting-associated protein 29 OS=Mus musculus GN=Vps29 PE=1 SV=1	7	273.34	308122	405423	65872	239005	106419	75788.4	78722.7	69943.1	21211.7	308122	342665	170786	311579	185326	147614	144658	89534.1	56786	308122	185326	89534.1	4	3	0	0.601469	0.29058	0.999831	0.23004	0.42379	0.0221857	33.1991	39.9715	45.7853
sp|P30412|PPIC_MOUSE	Peptidyl-prolyl cis-trans isomerase C OS=Mus musculus GN=Ppic PE=1 SV=1	7	372.81	866691	702085	471275	734663	487590	747855	961680	1.67789e+06	860626	866691	593404	1.22187e+06	957743	849128	1.45661e+06	1.76715e+06	2.14787e+06	2.30399e+06	866691	957743	2.14787e+06	5	2	4	1.10506	2.47824	0.999831	0.23004	0.451106	0.0217515	35.2489	29.7802	13.3206
sp|P62270|RS18_MOUSE	40S ribosomal protein S18 OS=Mus musculus GN=Rps18 PE=1 SV=3	5	283.35	905073	869508	218069	790804	390818	340471	226956	129303	40750.6	905073	734910	565386	1.03093e+06	680602	663140	417047	165521	109094	734910	680602	165521	6	2	1	0.926102	0.225226	0.999831	0.23004	0.760102	0.0155685	23.1041	26.2126	71.113
sp|P14733|LMNB1_MOUSE	Lamin-B1 OS=Mus musculus GN=Lmnb1 PE=1 SV=3	4	302.53	259822	205846	76425.9	165073	78615.7	76403.4	40529.6	91873.3	19890.9	259822	173982	198149	215198	136908	148812	74475.9	117607	53250	198149	148812	74475.9	4	0	1	0.75101	0.375858	0.999831	0.23004	0.30696	0.016967	21.0131	25.2655	40.1013
sp|Q9QWR8|NAGAB_MOUSE	Alpha-N-acetylgalactosaminidase OS=Mus musculus GN=Naga PE=2 SV=2	6	291.18	174549	158056	46049.5	159157	111027	190254	128743	332704	155032	174549	133589	119392	207486	193352	370561	236574	425894	415036	133589	207486	415036	4	0	2	1.55316	3.1068	0.999831	0.23004	0.0601049	0.0192368	20.0969	38.3014	29.5985
sp|Q9JKR6|HYOU1_MOUSE	Hypoxia up-regulated protein 1 OS=Mus musculus GN=Hyou1 PE=1 SV=1	6	330.2	109204	115192	45950.4	92468.2	68028.1	96700.4	93179.6	274174	132258	109204	97360.6	119135	120546	118470	188344	171224	350970	354069	109204	120546	350970	0	0	5	1.10386	3.21388	0.999831	0.23004	0.262377	0.0192088	10.0411	27.9083	35.8394
sp|Q8VBT1|TXLNB_MOUSE	Beta-taxilin OS=Mus musculus GN=Txlnb PE=2 SV=2	5	209.44	256796	363800	196923	139913	169076	112156	77336.9	114743	39910.4	256796	307485	510561	182397	294442	218447	142112	146882	106844	307485	218447	142112	6	4	1	0.710431	0.462175	0.999831	0.23004	0.152208	0.0151886	37.4823	24.6791	16.5743
sp|P61759|PFD3_MOUSE	Prefoldin subunit 3 OS=Mus musculus GN=Vbp1 PE=2 SV=2	5	278.75	556864	625444	141131	430733	265990	242584	125617	159268	36084.2	556864	528627	365910	561526	463216	472484	230830	203879	96601.3	528627	472484	203879	2	4	0	0.893794	0.385676	0.999831	0.23004	0.82947	0.0172275	21.3038	10.8765	40.0937
sp|A2ABU4|MYOM3_MOUSE	Myomesin-3 OS=Mus musculus GN=Myom3 PE=2 SV=1	5	304.9	149224	378180	51887.9	76797	185609	93471.2	40359.7	51127.2	10333.8	149224	319639	134529	100116	323234	182055	74163.7	65447.9	27664.5	149224	182055	65447.9	6	2	1	1.22001	0.438587	0.999831	0.23004	0.942532	0.0156975	51.1575	55.9272	44.3293
sp|Q148W8|DUS27_MOUSE	Inactive dual specificity phosphatase 27 OS=Mus musculus GN=Dusp27 PE=2 SV=1	5	258.28	169113	205720	69268.6	50733.4	91182.5	67631.2	59189.8	35139.3	10511.6	169113	173875	179592	66138.5	158792	131726	108765	44981.8	28140.8	173875	131726	44981.8	7	1	2	0.757589	0.258701	0.999831	0.23004	0.139525	0.0180653	3.01218	40.0745	70.1459
sp|O35143|ATIF1_MOUSE	ATPase inhibitor, mitochondrial OS=Mus musculus GN=Atpif1 PE=2 SV=1	3	218.45	236557	387774	237419	82453.7	26917.6	63145.4	72730.3	65603.2	53993.3	236557	327748	615555	107491	46876.5	122989	133647	83978.5	144546	327748	107491	133647	3	1	1	0.327968	0.407773	0.999831	0.23004	0.0064648	0.0155142	50.2983	43.507	26.7433
sp|Q9CQW1|YKT6_MOUSE	Synaptobrevin homolog YKT6 OS=Mus musculus GN=Ykt6 PE=2 SV=1	4	192.71	162849	222961	96014.6	132559	58847.1	49392.8	62032.6	51255.2	16202.3	162849	188448	248936	172811	102481	96203	113989	65611.7	43375.2	188448	102481	65611.7	6	1	0	0.543818	0.34817	0.999831	0.23004	0.0774609	0.0178423	22.0947	34.3476	48.5761
sp|P67984|RL22_MOUSE	60S ribosomal protein L22 OS=Mus musculus GN=Rpl22 PE=2 SV=2	4	215.85	1.26306e+06	1.0286e+06	236797	534392	504692	336316	267723	175269	62464.4	1.26306e+06	869372	613941	696660	878911	655047	491959	224361	167224	869372	696660	224361	4	0	1	0.801336	0.258073	0.999831	0.23004	0.495742	0.0175066	35.7204	16.0136	58.8636
sp|P62858|RS28_MOUSE	40S ribosomal protein S28 OS=Mus musculus GN=Rps28 PE=2 SV=1	3	157.53	1.9929e+06	1.99717e+06	588652	1.66565e+06	855593	630623	553583	478781	258845	1.9929e+06	1.68801e+06	1.52619e+06	2.17142e+06	1.49e+06	1.22827e+06	1.01725e+06	612887	692955	1.68801e+06	1.49e+06	692955	3	0	2	0.882695	0.410516	0.999831	0.23004	0.704955	0.0203971	13.6532	29.8723	27.6509
sp|P41105|RL28_MOUSE	60S ribosomal protein L28 OS=Mus musculus GN=Rpl28 PE=1 SV=2	3	139.21	177727	158653	63617	125978	78435.3	97585.8	55259.2	19638.9	14369.9	177727	134094	164939	164231	136594	190069	101543	25139.7	38469.8	164939	164231	38469.8	1	2	2	0.995705	0.233236	0.999831	0.23004	0.889665	0.0202696	14.1144	16.3433	74.1336
sp|O54901|OX2G_MOUSE	OX-2 membrane glycoprotein OS=Mus musculus GN=Cd200 PE=1 SV=1	3	104.18	238069	392952	101221	257176	273519	245539	46341.6	109153	9469.39	238069	332124	262433	335268	476328	478239	85155.9	139727	25350.6	262433	476328	85155.9	3	3	3	1.81504	0.324486	0.999831	0.23004	0.0701177	0.0207196	17.588	19.0718	68.5857
sp|Q9D8E6|RL4_MOUSE	60S ribosomal protein L4 OS=Mus musculus GN=Rpl4 PE=1 SV=3	3	125.3	207292	487938	161161	152043	180285	246072	66370.9	112390	49442.7	207292	412406	417841	198211	313962	479276	121961	143871	132363	412406	313962	132363	2	1	1	0.761293	0.320954	0.999831	0.23004	0.854994	0.0203279	34.704	42.7433	8.25686
sp|P63276|RS17_MOUSE	40S ribosomal protein S17 OS=Mus musculus GN=Rps17 PE=1 SV=2	3	186.32	449259	456460	92533.6	270577	151049	150258	99113.3	67212.7	13115.3	449259	385801	239911	352738	263049	292660	182127	86038.9	35111	385801	292660	86038.9	5	1	0	0.758578	0.223014	0.999831	0.23004	0.55554	0.0183941	29.9575	15.0913	73.8485
sp|Q9CPR4|RL17_MOUSE	60S ribosomal protein L17 OS=Mus musculus GN=Rpl17 PE=2 SV=3	3	111.99	187271	261482	93803.1	92708.3	94333.3	155118	39988.5	99042.5	24460.2	187271	221006	243203	120859	164280	302125	73481.6	126784	65482.5	221006	164280	73481.6	3	0	1	0.743327	0.332487	0.999831	0.23004	0.549062	0.0161252	12.9689	48.3479	37.6193
sp|Q8QZR4|OAF_MOUSE	Out at first protein homolog OS=Mus musculus GN=Oaf PE=2 SV=1	3	208.08	50679.8	84944.3	49773.3	42815.6	49507.4	109582	83349	218100	92199.1	50679.8	71795.2	129047	55816.5	86216.1	213435	153159	279189	246827	71795.2	86216.1	246827	1	1	4	1.20086	3.43793	0.999831	0.23004	0.549334	0.0220702	48.3635	70.5705	28.9113
sp|Q9JJ28|FLII_MOUSE	Protein flightless-1 homolog OS=Mus musculus GN=Flii PE=1 SV=1	2	136.07	35537.9	34629.3	12656.5	18932.7	14818.4	13336.5	10521.7	1329.59	301.18	35537.9	29268.8	32814.4	24681.7	25805.9	25975.6	19334.4	1702.01	806.291	32814.4	25805.9	1702.01	3	1	0	0.786421	0.0518679	0.999831	0.23004	0.190628	0.020148	9.66049	2.75893	143.502
sp|Q99KV1|DJB11_MOUSE	DnaJ homolog subfamily B member 11 OS=Mus musculus GN=Dnajb11 PE=1 SV=1	3	194.61	358103	370703	69898.5	284411	167441	348333	254547	759263	349521	358103	313319	181225	370772	291596	678452	467747	971932	935706	313319	370772	935706	0	0	1	1.18337	2.98643	0.999831	0.23004	0.205977	0.0223479	32.3558	45.7257	35.5165
sp|Q99PL5|RRBP1_MOUSE	Ribosome-binding protein 1 OS=Mus musculus GN=Rrbp1 PE=2 SV=2	3	135	40775.4	41948.2	33731.7	13131.8	44408.2	42884.2	7738.12	17795.2	2783.45	40775.4	35454.8	87455.8	17119.2	77336	83525.9	14219.3	22779.5	7451.6	40775.4	77336	14219.3	2	0	0	1.89663	0.348723	0.999831	0.23004	0.93055	0.0157518	52.4373	61.8332	51.8426
sp|Q99K48|NONO_MOUSE	Non-POU domain-containing octamer-binding protein OS=Mus musculus GN=Nono PE=1 SV=3	3	149.61	181792	188550	73751.9	135877	83777	101354	43870.4	37211	3280.78	181792	159363	191216	177136	145896	197409	80614.8	47633.8	8783	181792	177136	47633.8	4	2	0	0.974391	0.262024	0.999831	0.23004	0.882389	0.0223921	9.22085	14.9586	78.7173
sp|Q9WV55|VAPA_MOUSE	Vesicle-associated membrane protein-associated protein A OS=Mus musculus GN=Vapa PE=1 SV=2	1	146.84	275256	480117	176773	207462	288786	268050	86866.5	148545	56537.1	275256	405796	458318	270458	502916	522083	159623	190152	151356	405796	502916	159623	0	1	0	1.23933	0.393357	0.999831	0.23004	0.690723	0.0223632	24.8192	32.4374	12.2334
sp|Q69ZN7|MYOF_MOUSE	Myoferlin OS=Mus musculus GN=Myof PE=1 SV=2	2	68.73	259015	263684	80331.3	188970	129317	107967	60457.7	89905.5	37952.9	259015	222866	208274	246351	225203	210289	111095	115088	101604	222866	225203	111095	0	0	2	1.01048	0.498483	0.999831	0.23004	0.954813	0.020234	11.3551	7.9728	6.33909
sp|Q99LT0|DPY30_MOUSE	Protein dpy-30 homolog OS=Mus musculus GN=Dpy30 PE=2 SV=1	2	211.92	157998	130900	22317.2	120613	51712.9	26210.1	26713.4	14703.7	3031.8	157998	110637	57861.5	157237	90057.1	51049.7	49087.6	18822.2	8116.45	110637	90057.1	18822.2	1	3	0	0.813986	0.170125	0.999831	0.23004	0.778859	0.0178226	46.0273	54.0111	83.8506
sp|P62874|GBB1_MOUSE;sp|Q61011|GBB3_MOUSE	Guanine nucleotide-binding protein G(I)/G(S)/G(T) subunit beta-1 OS=Mus musculus GN=Gnb1 PE=1 SV=3	2	71.02	52673	30901.6	14007.8	52906.4	9641.3	16316.3	9954.74	11141.8	3936.71	52673	26118.1	36317.8	68971.4	16790.1	31779.5	18292.5	14262.6	10539	36317.8	31779.5	14262.6	4	0	1	0.875039	0.392715	0.999831	0.23004	0.804616	0.01833	34.9125	68.571	26.9952
sp|Q8K310|MATR3_MOUSE	Matrin-3 OS=Mus musculus GN=Matr3 PE=1 SV=1	2	80.6	81345.9	43419.8	11258.4	70641.8	23196.3	33027	13318.4	5059.53	2307.83	81345.9	36698.6	29189.7	92092.2	40396	64327	24473.4	6476.7	6178.31	36698.6	64327	6476.7	1	3	0	1.75285	0.176484	0.999831	0.23004	0.369737	0.0194816	57.4511	39.4357	84.6597
sp|Q99LP6|GRPE1_MOUSE	GrpE protein homolog 1, mitochondrial OS=Mus musculus GN=Grpel1 PE=1 SV=1	2	98.76	16341.4	17461.8	4897.86	24.2456	11456.9	12742	23068.4	26417.4	10236	16341.4	14758.8	12698.6	99.5408	19951.9	24817.8	42389.7	33816.9	27402.9	14758.8	19951.9	33816.9	0	0	1	1.35186	2.2913	0.999831	0.23004	0.374959	0.0155144	12.5112	87.5506	21.772
sp|Q99KP6|PRP19_MOUSE	Pre-mRNA-processing factor 19 OS=Mus musculus GN=Prpf19 PE=2 SV=1	2	87.67	32337.8	81226.7	14252.3	16281.4	25155.1	23859.9	10032.7	11027.5	7374.48	32337.8	68653	36951.9	21225.2	43807.1	46472.2	18435.7	14116.3	19742.3	36951.9	43807.1	18435.7	1	0	0	1.18552	0.49891	0.999831	0.23004	0.520901	0.0215203	42.9955	37.32	16.891
sp|Q8BXA1|GOLI4_MOUSE	Golgi integral membrane protein 4 OS=Mus musculus GN=Golim4 PE=1 SV=1	2	55.58	18012.6	16174.2	9020.34	13099.9	5489.26	11026.9	17967.6	35086	29748	18012.6	13670.5	23387	17077.7	9559.44	21477.2	33016.7	44913.5	79638.5	18012.6	17077.7	44913.5	0	0	3	0.9481	2.49345	0.999831	0.23004	0.571117	0.0207393	26.5156	37.5761	46.1217
sp|Q8C7V8|CC134_MOUSE	Coiled-coil domain-containing protein 134 OS=Mus musculus GN=Ccdc134 PE=2 SV=1	2	68.86	52274.4	35438	5691.15	13515.9	44111.9	26690.3	53397.3	85462.9	28195.7	52274.4	29952.3	14755.4	17620	76819.9	51985.1	98121.1	109401	75482.8	29952.3	51985.1	98121.1	0	1	1	1.7356	3.27592	0.999831	0.23004	0.468357	0.0182013	58.3777	60.9066	18.3104
sp|Q91WU5|AS3MT_MOUSE	Arsenite methyltransferase OS=Mus musculus GN=As3mt PE=2 SV=2	2	88.53	30778	52672.1	15779.1	25094.3	10372.5	24872.4	13872.9	5631.66	1958.16	30778	44518.6	40910.4	32714.1	18063.5	48444.3	25492.3	7209.08	5242.21	40910.4	32714.1	7209.08	1	0	0	0.799654	0.176217	0.999831	0.23004	0.469179	0.021601	18.3907	45.9382	88.2916
sp|P84228|H32_MOUSE	Histone H3.2 OS=Mus musculus GN=Hist1h3b PE=1 SV=2	2	171.53	331131	624915	212052	262677	299432	61732.8	158549	25430.1	17739.6	331131	528180	549784	342439	521455	120238	291345	32553	47490.8	528180	342439	47490.8	1	2	0	0.648338	0.0899141	0.999831	0.23004	0.257849	0.0206439	25.6522	61.2709	117.365
sp|P62754|RS6_MOUSE	40S ribosomal protein S6 OS=Mus musculus GN=Rps6 PE=1 SV=1	1	32.32	224207	143624	114637	61717.8	45756	87510.3	38515.1	29883.1	30860	224207	121391	297218	80458.5	79683.1	170445	70774.1	38253.3	82615.4	224207	80458.5	70774.1	0	1	0	0.358857	0.315664	0.999831	0.23004	0.0872412	0.0144078	41.2249	47.3512	35.9581
sp|P60764|RAC3_MOUSE	Ras-related C3 botulinum toxin substrate 3 OS=Mus musculus GN=Rac3 PE=1 SV=1	1	43.93	185274	283505	62851.2	140188	103493	65787.6	61348.6	56585.5	23514.4	185274	239619	162954	182756	180232	128135	112732	72435.1	62950.5	185274	180232	72435.1	0	0	1	0.972784	0.390962	0.999831	0.23004	0.410548	0.0195196	20.1236	18.8338	31.9595
sp|P62855|RS26_MOUSE	40S ribosomal protein S26 OS=Mus musculus GN=Rps26 PE=2 SV=3	1	41.8	71252.3	35250.3	13901.6	70267.2	5253.85	10143.1	767.611	14047	2370.05	71252.3	29793.7	36042.6	91603.8	9149.47	19755.8	1410.54	17981.5	6344.88	36042.6	19755.8	6344.88	1	1	0	0.548124	0.176038	0.999831	0.23004	0.425015	0.0177429	48.9137	111.671	99.1773
sp|P35980|RL18_MOUSE	60S ribosomal protein L18 OS=Mus musculus GN=Rpl18 PE=2 SV=3	1	69.53	59364.9	45121	25237.4	54853.3	23826.9	42083	17609.3	3514.01	3210.13	59364.9	38136.4	65432.9	71509.5	41494	81965.5	32358.3	4498.27	8593.86	59364.9	71509.5	8593.86	1	1	0	1.20458	0.144763	0.999831	0.23004	0.553042	0.0206969	26.3899	32.3262	99.2911
sp|Q8BG19|TMTC4_MOUSE	Transmembrane and TPR repeat-containing protein 4 OS=Mus musculus GN=Tmtc4 PE=2 SV=1	1	33.58	958.423	1001.91	3350.16	1484.44	10931.3	6112.56	29719.6	6914.43	8277.66	958.423	846.813	8685.93	1935.18	19036.7	11905.5	54611.8	8851.15	22160.2	958.423	11905.5	22160.2	0	0	0	12.422	23.1215	0.999831	0.23004	0.146294	0.0155304	128.509	78.3816	82.4714
sp|Q9QZZ6|DERM_MOUSE	Dermatopontin OS=Mus musculus GN=Dpt PE=2 SV=1	1	53.21	8255.62	19077	2817.74	7942.44	9189.62	21634	11183.4	37033.3	12541	8255.62	16123.9	7305.53	10354.2	16003.5	42136.7	20550.2	47406.3	33573.7	8255.62	16003.5	33573.7	0	1	1	1.9385	4.06677	0.999831	0.23004	0.161155	0.0148501	45.8298	74.2649	39.683
sp|Q8BKG3|PTK7_MOUSE	Inactive tyrosine-protein kinase 7 OS=Mus musculus GN=Ptk7 PE=1 SV=1	1	41.69	32940.5	31346.9	1915.05	36598.6	37474.6	25844.1	41712.3	75185.7	26710.1	32940.5	26494.5	4965.14	47711.8	65261.3	50336.9	76649.2	96245	71505.8	26494.5	50336.9	76649.2	0	0	1	1.8999	2.89302	0.999831	0.23004	0.0537939	0.0202607	68.2439	17.3887	16.0241
sp|Q9DB05|SNAA_MOUSE	Alpha-soluble NSF attachment protein OS=Mus musculus GN=Napa PE=1 SV=1	1	43.89	47820.5	29459.7	6419.45	11177	11436.1	4637.2	5028.47	9382.79	1671.95	47820.5	24899.4	16643.6	14570.9	19915.7	9031.93	9240.14	12010.9	4475.98	24899.4	14570.9	9240.14	0	0	0	0.585189	0.371098	0.999831	0.23004	0.0946194	0.020961	54.227	37.5164	44.4414
sp|P32020|NLTP_MOUSE	Non-specific lipid-transfer protein OS=Mus musculus GN=Scp2 PE=1 SV=3	1	44.26	12599.9	12837.4	2058.53	9247.78	6200.37	4072.84	1686.67	452.37	0	12599.9	10850.2	5337.14	12055.9	10797.8	7932.72	3099.36	579.079	100.442	10850.2	10797.8	579.079	2	0	0	0.99517	0.0533702	0.999831	0.23004	0.694221	0.0137465	39.5008	20.5915	127.905
sp|Q8VE37|RCC1_MOUSE	Regulator of chromosome condensation OS=Mus musculus GN=Rcc1 PE=1 SV=1	1	48.49	36962	40402	14863.9	30106	18216.7	20072.2	7466.41	13801.8	7356.77	36962	34147.9	38537.4	39247.7	31724.1	39094.8	13720	17667.7	19694.8	36962	39094.8	17667.7	1	0	0	1.0577	0.477996	0.999831	0.23004	0.998894	0.0196579	6.08412	11.721	17.8441
sp|Q9CQ48|NUDC2_MOUSE	NudC domain-containing protein 2 OS=Mus musculus GN=Nudcd2 PE=1 SV=1	1	43.27	51243.5	45539.7	21493.2	39849.2	27537.5	26482.2	5885.58	2514.79	0	51243.5	38490.3	55725.1	51949.4	47956	51579.7	10815.2	3219.18	99.8661	51243.5	51579.7	3219.18	1	1	0	1.00656	0.0628213	0.999831	0.23004	0.784431	0.0191523	18.4426	4.37005	116.978
sp|P16056|MET_MOUSE	Hepatocyte growth factor receptor OS=Mus musculus GN=Met PE=1 SV=1	1	45.42	2128.42	5362	1781.43	3642.28	4353.9	3627.28	5721.53	6122.98	5266.84	2128.42	4531.98	4618.71	4748.26	7582.24	7064.89	10513.7	7838.02	14099.9	4531.98	7064.89	10513.7	0	0	1	1.5589	2.31989	0.999831	0.23004	0.0824464	0.0155753	37.5934	23.3435	29.0458
sp|Q3UHH8|GXLT1_MOUSE	Glucoside xylosyltransferase 1 OS=Mus musculus GN=Gxylt1 PE=1 SV=2	1	35.76	1368.11	1013.75	1312.16	1140.17	1931.11	3388.71	2654.24	6969.56	1816.64	1368.11	856.826	3402.02	1486.39	3362.98	6600.22	4877.34	8921.73	4863.34	1368.11	3362.98	4877.34	0	1	1	2.45812	3.56501	0.999831	0.23004	0.202387	0.0181568	71.7812	67.7817	37.601
sp|Q9D8L5|CCD91_MOUSE	Coiled-coil domain-containing protein 91 OS=Mus musculus GN=Ccdc91 PE=2 SV=2	1	48.99	18523.8	15701.1	6832.65	10185.1	8352.47	10676.2	3273.94	5119.29	463	18523.8	13270.6	17714.9	13277.8	14545.7	20794.2	6016.08	6553.2	1239.5	17714.9	14545.7	6016.08	1	0	0	0.821096	0.339605	0.999831	0.23004	0.901268	0.0198681	17.1393	24.8294	63.5502
sp|Q8BTV2|CPSF7_MOUSE	Cleavage and polyadenylation specificity factor subunit 7 OS=Mus musculus GN=Cpsf7 PE=1 SV=2	1	109.31	51094.1	36730	10698.8	20055.6	11941.3	10671.8	10295.9	9908.82	4332.55	51094.1	31044.3	27738.6	26145.5	20795.6	20785.7	18919.3	12684.3	11598.7	31044.3	20795.6	12684.3	0	2	0	0.66987	0.408587	0.999831	0.23004	0.0887449	0.0200473	34.5074	13.6946	27.4337
sp|Q04998|INHBA_MOUSE	Inhibin beta A chain OS=Mus musculus GN=Inhba PE=1 SV=1	6	359.95	90751.3	156581	87534.3	60149.4	112341	172224	148655	461853	150324	90751.3	132343	226949	78413.7	195639	335442	273164	591217	402432	132343	195639	402432	1	2	4	1.47828	3.04083	0.999831	0.235576	0.637227	0.0231258	46.5272	63.3374	37.8789
sp|Q00731|VEGFA_MOUSE	Vascular endothelial growth factor A OS=Mus musculus GN=Vegfa PE=2 SV=2	3	113.65	190473	264290	167697	138359	143601	188775	264129	836448	311633	190473	223379	434787	180372	250079	367680	485355	1.07074e+06	834276	223379	250079	834276	3	0	2	1.11953	3.7348	0.999831	0.235576	0.908161	0.0231976	46.8683	35.584	36.959
sp|A2AAJ9|OBSCN_MOUSE	Obscurin OS=Mus musculus GN=Obscn PE=2 SV=2	39	2020.52	2.22422e+06	4.00181e+06	1.00391e+06	1.40907e+06	1.81108e+06	1.13503e+06	838944	926836	348509	2.22422e+06	3.38234e+06	2.60283e+06	1.83693e+06	3.15396e+06	2.21071e+06	1.54162e+06	1.18644e+06	932996	2.60283e+06	2.21071e+06	1.18644e+06	28	20	8	0.849349	0.455828	0.999831	0.237474	0.550022	0.0240797	21.5795	28.2739	25.0521
sp|Q3THE2|ML12B_MOUSE;sp|Q9CQ19|MYL9_MOUSE	Myosin regulatory light chain 12B OS=Mus musculus GN=Myl12b PE=1 SV=2	6	313.74	4.10761e+06	3.22751e+06	1.19961e+06	2.11505e+06	1.3734e+06	1.50469e+06	938589	1.14323e+06	540562	4.10761e+06	2.7279e+06	3.11021e+06	2.75728e+06	2.39175e+06	2.9307e+06	1.72472e+06	1.46344e+06	1.44714e+06	3.11021e+06	2.75728e+06	1.46344e+06	0	4	3	0.886527	0.470529	0.999831	0.237474	0.340974	0.0243184	21.4869	10.2155	10.0814
sp|Q3TVI8|PBIP1_MOUSE	Pre-B-cell leukemia transcription factor-interacting protein 1 OS=Mus musculus GN=Pbxip1 PE=1 SV=2	3	98.18	393128	618626	143400	309502	240666	200529	136084	145494	50028.3	393128	522864	371792	403482	419115	390572	250064	186247	133931	393128	403482	186247	0	1	2	1.02634	0.473757	0.999831	0.237474	0.795215	0.0243253	19.0471	3.5345	30.5983
sp|Q9JHQ5|LZTL1_MOUSE	Leucine zipper transcription factor-like protein 1 OS=Mus musculus GN=Lztfl1 PE=2 SV=1	3	173.46	70574.3	128222	25075.2	51665.7	52977.3	40925.2	18897.2	29863.8	4510.22	70574.3	108374	65012.1	67354	92258.9	79710.4	34724.8	38228.6	12074.3	70574.3	79710.4	34724.8	3	1	0	1.12945	0.492032	0.999831	0.237474	0.995397	0.0239021	29.0132	15.6097	50.0915
sp|O70622|RTN2_MOUSE	Reticulon-2 OS=Mus musculus GN=Rtn2 PE=1 SV=1	2	68.79	168139	94989	57109.1	165608	66317.9	40837.6	38979.9	11712.2	12540.7	168139	80285	148066	215895	115491	79539.8	71628.2	14992.7	33572.7	148066	115491	33572.7	2	2	0	0.779998	0.226741	0.999831	0.237474	0.994034	0.0240895	34.8321	51.5939	72.0598
sp|Q9CZW5|TOM70_MOUSE	Mitochondrial import receptor subunit TOM70 OS=Mus musculus GN=Tomm70a PE=1 SV=2	1	45.21	17286.1	41226	11994.2	9062.57	13068.7	28936.2	5051.19	2492.2	4925.04	17286.1	34844.3	31097.2	11814.4	22758.8	56359.3	9281.9	3190.27	13184.9	31097.2	22758.8	9281.9	1	0	0	0.731861	0.298481	0.999831	0.237474	0.874376	0.0237846	33.3327	76.5827	58.897
sp|Q8R088|GLP3L_MOUSE	Golgi phosphoprotein 3-like OS=Mus musculus GN=Golph3l PE=2 SV=1	1	61.66	12913.5	13266.6	1628.86	6518.88	3726.26	2239.22	2700.56	81.347	0	12913.5	11213	4223.12	8498.34	6489.2	4361.35	4962.46	104.132	100.334	11213	6489.2	104.132	0	1	0	0.578724	0.00928678	0.999831	0.237474	0.413748	0.0238345	48.7377	32.0759	162.924
sp|P00687|AMY1_MOUSE;sp|P00688|AMYP_MOUSE	Alpha-amylase 1 OS=Mus musculus GN=Amy1 PE=1 SV=2	5	206.56	89453.7	77499.1	20957.4	61655.7	44865.4	149983	108177	125395	44170	89453.7	65502.5	54336.1	80377.4	78132.1	292124	198782	160518	118248	65502.5	80377.4	160518	0	3	2	1.22709	2.45057	0.999831	0.247598	0.189221	0.0257274	25.7187	81.8217	25.3066
sp|Q8BWB1|SYP2L_MOUSE	Synaptopodin 2-like protein OS=Mus musculus GN=Synpo2l PE=2 SV=1	4	192.6	656541	753412	200806	497258	327655	314648	146694	219214	125989	656541	636786	520629	648251	570604	612844	269560	280616	337287	636786	612844	280616	3	3	1	0.962401	0.440675	0.999831	0.247598	0.939254	0.0257827	12.1448	6.36676	12.2822
sp|Q9CYA0|CREL2_MOUSE	Cysteine-rich with EGF-like domain protein 2 OS=Mus musculus GN=Creld2 PE=2 SV=1	4	169.58	121627	128745	41752	30965.6	68439.4	60409.5	116786	216030	77139.3	121627	108816	108250	40368.3	119186	117660	214603	276539	206510	108816	117660	214603	0	0	1	1.08128	1.97216	0.999831	0.247598	0.378786	0.0255464	6.70112	48.776	16.4736
sp|Q80XB4|NRAP_MOUSE	Nebulin-related-anchoring protein OS=Mus musculus GN=Nrap PE=1 SV=3	6	221.16	193468	281502	16393.3	147041	113825	157197	16981.5	21379.9	13098.8	193468	237927	42502.8	191690	198224	306174	31204.7	27368.4	35067	193468	198224	31204.7	3	6	0	1.02458	0.161291	0.999831	0.248483	0.254683	0.0260155	64.8463	27.7094	12.3322
sp|O70209|PDLI3_MOUSE	PDZ and LIM domain protein 3 OS=Mus musculus GN=Pdlim3 PE=1 SV=1	9	541.86	4.49805e+06	1.02137e+07	1.71292e+06	3.6232e+06	4.78875e+06	3.08177e+06	1.47256e+06	1.94404e+06	407304	4.49805e+06	8.63264e+06	4.44107e+06	4.72339e+06	8.33951e+06	6.0024e+06	2.70592e+06	2.48856e+06	1.0904e+06	4.49805e+06	6.0024e+06	2.48856e+06	6	9	3	1.33445	0.553253	0.999831	0.24951	0.708754	0.0262642	41.0384	28.8537	41.8499
sp|Q80UG5|SEPT9_MOUSE	Septin-9 OS=Mus musculus GN=Sept9 PE=1 SV=1	6	252.7	242280	237262	97425.2	174969	109843	140193	78459.3	61176.8	37635.7	242280	200535	252593	228098	191290	273055	144174	78312.4	100755	242280	228098	100755	4	3	2	0.941464	0.415861	0.999831	0.25221	0.959423	0.0268339	11.8918	17.7417	31.0756
sp|P97464|EXT1_MOUSE	Exostosin-1 OS=Mus musculus GN=Ext1 PE=1 SV=1	3	130.71	95974.2	142444	18366.4	125107	85053.6	103985	91953.4	221875	78662.6	95974.2	120394	47618.5	163096	148119	202533	168971	284022	210588	95974.2	163096	210588	0	0	2	1.69937	2.19421	0.999831	0.25221	0.0395846	0.0268095	42.0909	16.4135	26.3363
sp|P84084|ARF5_MOUSE	ADP-ribosylation factor 5 OS=Mus musculus GN=Arf5 PE=2 SV=2	1	360.87	48362.9	70906.7	8300.95	28236.4	32335.4	22443.2	11837.5	8679.12	2894.5	48362.9	59930.5	21521.8	36810.4	56311.4	43713	21752.3	11110.1	7748.89	48362.9	43713	11110.1	2	0	0	0.903854	0.229724	0.999831	0.252304	0.701004	0.0269867	45.5355	21.6791	54.0024
sp|Q9QY76|VAPB_MOUSE	Vesicle-associated membrane protein-associated protein B OS=Mus musculus GN=Vapb PE=2 SV=3	1	185.35	292862	435742	113164	280641	206994	196128	54655.7	171654	33765.4	292862	368290	293400	365858	360476	382000	100434	219734	90393.5	293400	365858	100434	1	1	0	1.24696	0.34231	0.999831	0.256928	0.394656	0.0276266	13.638	3.03192	52.5756
sp|Q9DC77|SMPX_MOUSE	Small muscular protein OS=Mus musculus GN=Smpx PE=2 SV=2	3	157.52	1.04364e+06	859135	170439	581368	334059	273888	217679	174597	42440.8	1.04364e+06	726143	441895	757900	581757	533454	400000	223502	113619	726143	581757	223502	3	1	2	0.801161	0.307793	0.999831	0.262441	0.673478	0.028368	40.832	18.9207	58.8003
sp|O55143|AT2A2_MOUSE	Sarcoplasmic/endoplasmic reticulum calcium ATPase 2 OS=Mus musculus GN=Atp2a2 PE=1 SV=2	1	379.72	72687.2	173602	34863.4	28591.7	63631.2	53353.6	22059.9	23580.3	20774.6	72687.2	146729	90390.1	37273.6	110812	103917	40536.6	30185.2	55615.7	90390.1	103917	40536.6	0	1	0	1.14965	0.448463	0.999831	0.265588	0.482373	0.0290088	37.4406	48.3491	30.367
sp|Q570Y9|DPTOR_MOUSE	DEP domain-containing mTOR-interacting protein OS=Mus musculus GN=Deptor PE=1 SV=2	1	40.15	35203.4	37829.2	4972.29	30270.5	14106.9	6722.7	3233.96	11056.6	1321.37	35203.4	31973.4	12891.6	39462.2	24566.9	13093.9	5942.61	14153.5	3537.45	31973.4	24566.9	5942.61	0	1	0	0.768355	0.185861	0.999831	0.265588	0.913052	0.0289585	45.1787	51.4287	70.6579
sp|P61021|RAB5B_MOUSE;sp|P35278|RAB5C_MOUSE	Ras-related protein Rab-5B OS=Mus musculus GN=Rab5b PE=1 SV=1	3	169.63	109577	121921	24807.6	120825	29535.9	29201.9	31382.6	24708.7	9361.56	109577	103048	64318.3	157514	51436.3	56876.9	57667.6	31629.6	25061.9	103048	56876.9	31629.6	3	1	0	0.551945	0.30694	0.999831	0.26695	0.680296	0.0293086	26.5008	67.4145	45.238
sp|Q9Z0J0|NPC2_MOUSE	Epididymal secretory protein E1 OS=Mus musculus GN=Npc2 PE=2 SV=1	6	234.02	3.75413e+06	4.41838e+06	1.3571e+06	3.65267e+06	2.39679e+06	2.3848e+06	3.97968e+06	6.12343e+06	2.39538e+06	3.75413e+06	3.73443e+06	3.51855e+06	4.7618e+06	4.17396e+06	4.6449e+06	7.31293e+06	7.8386e+06	6.41267e+06	3.73443e+06	4.6449e+06	7.31293e+06	3	3	0	1.24381	1.95825	0.999831	0.267208	0.242535	0.0294882	3.56212	6.87407	10.0321
sp|P97825|HN1_MOUSE	Hematological and neurological expressed 1 protein OS=Mus musculus GN=Hn1 PE=1 SV=3	6	331.69	1.70735e+06	1.43153e+06	447117	1.11611e+06	750235	636099	367724	467980	264908	1.70735e+06	1.20993e+06	1.15923e+06	1.45502e+06	1.30652e+06	1.23894e+06	675718	599060	709187	1.20993e+06	1.30652e+06	675718	3	4	2	1.07983	0.558475	0.999831	0.275248	0.977549	0.0308011	22.2899	8.28945	8.53701
sp|Q7TQ48|SRCA_MOUSE	Sarcalumenin OS=Mus musculus GN=Srl PE=1 SV=1	3	128.27	50173.9	38236.1	17898.9	25789.2	21787.3	16931.7	45555.3	59624.8	42099	50173.9	32317.3	46406.4	33620.1	37942.1	32978.1	83711	76325.6	112703	46406.4	33620.1	83711	0	0	4	0.724472	1.80387	0.999831	0.275248	0.355134	0.0307561	21.9067	7.7475	21.1505
sp|Q9QUR7|PIN1_MOUSE	Peptidyl-prolyl cis-trans isomerase NIMA-interacting 1 OS=Mus musculus GN=Pin1 PE=1 SV=1	3	200.86	165430	166717	35628.5	62786.8	85297	75883.4	52976.3	14177.7	6283.49	165430	140910	92373.8	81852	148543	147799	97347.5	18148.9	16821.6	140910	147799	18148.9	4	1	0	1.04889	0.128798	0.999831	0.275248	0.82532	0.0309986	27.9751	30.3742	104.551
sp|Q8BGS2|BOLA2_MOUSE	BolA-like protein 2 OS=Mus musculus GN=Bola2 PE=1 SV=1	2	71.83	124617	201956	29094.9	110112	60594.1	57204	32940.7	40193	8900.69	124617	170694	75434	143547	105523	111417	60530.8	51451	23828.1	124617	111417	51451	1	0	0	0.894073	0.412872	0.999831	0.275248	0.949891	0.0308922	38.548	17.031	42.227
sp|P42208|SEPT2_MOUSE	Septin-2 OS=Mus musculus GN=Sept2 PE=1 SV=2	8	373.83	788568	733459	243812	504263	335259	270927	248599	185124	99386.8	788568	619922	632130	657383	583847	527687	456818	236977	266069	632130	583847	266069	5	6	1	0.923619	0.420909	0.999831	0.275985	0.454633	0.031485	13.8255	11.0308	37.3229
sp|P70460|VASP_MOUSE	Vasodilator-stimulated phosphoprotein OS=Mus musculus GN=Vasp PE=1 SV=4	7	313.27	598748	884597	263654	388890	368216	346526	222481	265453	90458.6	598748	747664	683573	506976	641241	674933	408824	339806	242167	683573	641241	339806	8	4	0	0.938072	0.497102	0.999831	0.275985	0.55993	0.0312686	11.0392	14.6213	25.3544
sp|P62242|RS8_MOUSE	40S ribosomal protein S8 OS=Mus musculus GN=Rps8 PE=1 SV=2	2	77.3	90492.7	110715	28481	50897.2	38317.7	74668.8	15756	8820.9	150.682	90492.7	93576.6	73842.5	66352.1	66729.5	145433	28952.7	11291.6	403.392	90492.7	66729.5	11291.6	1	1	0	0.737402	0.124779	0.999831	0.275985	0.971888	0.0315501	12.3482	49.0627	106.338
sp|Q8R5J9|PRAF3_MOUSE	PRA1 family protein 3 OS=Mus musculus GN=Arl6ip5 PE=1 SV=2	4	171.31	846827	1.07834e+06	350771	561750	533392	299525	357223	219368	92756.5	846827	911413	909442	732325	928892	583389	656421	280813	248319	909442	732325	280813	1	0	5	0.805247	0.308775	0.999831	0.27944	0.357544	0.0321032	4.13093	23.1619	57.3961
sp|P13541|MYH3_MOUSE	Myosin-3 OS=Mus musculus GN=Myh3 PE=2 SV=2	69	8410.28	6.41608e+07	5.14861e+07	3.35243e+07	2.92334e+07	3.15852e+07	2.4711e+07	1.9923e+07	2.02424e+07	8.37798e+06	6.41608e+07	4.35162e+07	8.69181e+07	3.81101e+07	5.50049e+07	4.81299e+07	3.66099e+07	2.59122e+07	2.24287e+07	6.41608e+07	4.81299e+07	2.59122e+07	37	35	36	0.750145	0.403863	0.999831	0.285908	0.265887	0.0343993	33.4688	18.0453	26.0978
sp|P20029|GRP78_MOUSE	78 kDa glucose-regulated protein OS=Mus musculus GN=Hspa5 PE=1 SV=3	24	1667.13	5.42176e+06	5.75026e+06	2.15636e+06	3.76355e+06	2.80196e+06	2.95717e+06	5.1363e+06	7.89463e+06	3.79216e+06	5.42176e+06	4.86013e+06	5.59077e+06	4.90635e+06	4.87955e+06	5.75971e+06	9.43829e+06	1.01059e+07	1.0152e+07	5.42176e+06	4.90635e+06	1.01059e+07	14	14	8	0.904936	1.86395	0.999831	0.285908	0.899247	0.036506	7.22933	9.66074	4.0351
sp|O88968|TCO2_MOUSE	Transcobalamin-2 OS=Mus musculus GN=Tcn2 PE=2 SV=1	17	925.04	1.74576e+06	1.8479e+06	562841	1.37539e+06	936916	496273	2.74985e+06	2.57576e+06	890524	1.74576e+06	1.56185e+06	1.45927e+06	1.79303e+06	1.63162e+06	966597	5.05304e+06	3.29723e+06	2.38403e+06	1.56185e+06	1.63162e+06	3.29723e+06	6	9	7	1.04467	2.1111	0.999831	0.285908	0.627903	0.0368655	9.13519	29.9261	37.9111
sp|P21460|CYTC_MOUSE	Cystatin-C OS=Mus musculus GN=Cst3 PE=2 SV=2	14	1172.38	4.26096e+07	4.99475e+07	1.555e+07	3.70687e+07	2.93966e+07	2.53311e+07	4.35899e+07	5.93674e+07	2.87368e+07	4.26096e+07	4.22158e+07	4.03163e+07	4.83246e+07	5.11936e+07	4.93376e+07	8.00994e+07	7.59961e+07	7.69313e+07	4.22158e+07	4.93376e+07	7.69313e+07	9	7	10	1.1687	1.82234	0.999831	0.285908	0.315374	0.0364816	2.93971	2.93231	2.7686
sp|P47877|IBP2_MOUSE	Insulin-like growth factor-binding protein 2 OS=Mus musculus GN=Igfbp2 PE=2 SV=2	8	344.03	905899	673193	335841	989888	455355	690317	1.18773e+06	934299	678028	905899	568985	870732	1.29047e+06	792991	1.34454e+06	2.18253e+06	1.19599e+06	1.81515e+06	870732	1.29047e+06	1.81515e+06	3	3	7	1.48205	2.08463	0.999831	0.285908	0.16645	0.0353973	23.6871	26.6072	28.8001
sp|P83741|WNK1_MOUSE;sp|Q3UH66|WNK2_MOUSE;sp|Q80XP9|WNK3_MOUSE	Serine/threonine-protein kinase WNK1 OS=Mus musculus GN=Wnk1 PE=1 SV=2	7	292.24	343714	424161	130004	227237	162749	145451	121495	112577	21235.1	343714	358502	337061	296237	283425	283296	223256	144110	56848.5	343714	283425	144110	2	7	3	0.824594	0.419273	0.999831	0.285908	0.285036	0.0349888	3.16803	2.58468	58.8642
sp|P07141|CSF1_MOUSE	Macrophage colony-stimulating factor 1 OS=Mus musculus GN=Csf1 PE=1 SV=2	7	484.6	1.74144e+06	2.021e+06	1.23438e+06	1.47432e+06	1.46536e+06	1.8002e+06	1.75649e+06	5.02343e+06	2.71391e+06	1.74144e+06	1.70815e+06	3.20036e+06	1.92199e+06	2.55189e+06	3.50626e+06	3.22767e+06	6.43049e+06	7.26543e+06	1.74144e+06	2.55189e+06	6.43049e+06	5	4	2	1.46539	3.69262	0.999831	0.285908	0.48529	0.034629	38.44	29.9864	37.7838
sp|Q9DBG5|PLIN3_MOUSE	Perilipin-3 OS=Mus musculus GN=Plin3 PE=1 SV=1	6	485.8	758641	1.07994e+06	142171	615874	419291	291140	186230	206902	61321.3	758641	912766	368605	802884	730187	567057	342209	264855	164164	758641	730187	264855	3	6	1	0.962493	0.349117	0.999831	0.285908	0.765516	0.0361433	41.2459	17.2517	34.7281
sp|Q9CX34|SUGT1_MOUSE	Suppressor of G2 allele of SKP1 homolog OS=Mus musculus GN=Sugt1 PE=2 SV=3	5	287.52	298878	316665	95563.6	194117	155295	90979.4	103128	87089.1	33247.5	298878	267647	247767	253061	270442	177202	189505	111483	89007.2	267647	253061	111483	4	3	0	0.945504	0.416529	0.999831	0.285908	0.429801	0.0351828	9.49216	21.2283	40.5738
sp|O54988|SLK_MOUSE	STE20-like serine/threonine-protein kinase OS=Mus musculus GN=Slk PE=1 SV=2	5	189.41	139614	190357	45393.5	74656.9	74421.7	68643	49593.4	47671.4	19493.7	139614	160890	117691	97326.5	129604	133697	91131.2	61024.1	52186.7	139614	129604	61024.1	5	2	1	0.928303	0.437092	0.999831	0.285908	0.461555	0.0352393	15.4953	16.573	29.9752
sp|P28301|LYOX_MOUSE;REV_sp|Q6ZPY2|SMG5_MOUSE	Protein-lysine 6-oxidase OS=Mus musculus GN=Lox PE=2 SV=1	4	257.46	929688	1.19703e+06	767198	979619	819543	1.55504e+06	1.03181e+06	3.35178e+06	1.81804e+06	929688	1.01173e+06	1.98911e+06	1.27708e+06	1.42722e+06	3.02878e+06	1.89603e+06	4.2906e+06	4.86709e+06	1.01173e+06	1.42722e+06	4.2906e+06	1	5	3	1.41067	4.24086	0.999831	0.285908	0.312127	0.0333051	44.9865	50.8056	42.7598
sp|P14069|S10A6_MOUSE	Protein S100-A6 OS=Mus musculus GN=S100a6 PE=1 SV=3	4	204.71	1.16439e+07	1.17862e+07	4.06e+06	9.059e+06	5.36176e+06	4.29776e+06	3.58873e+06	3.93521e+06	1.97228e+06	1.16439e+07	9.96175e+06	1.05263e+07	1.18098e+07	9.33739e+06	8.3708e+06	6.59454e+06	5.03746e+06	5.28e+06	1.05263e+07	9.33739e+06	5.28e+06	2	2	0	0.887052	0.5016	0.999831	0.285908	0.624124	0.0369968	7.99302	18.0254	14.8614
sp|Q6PER3|MARE3_MOUSE	Microtubule-associated protein RP/EB family member 3 OS=Mus musculus GN=Mapre3 PE=1 SV=1	3	150.22	215476	223773	35525.9	199841	85897.2	51576.8	52580.4	33772.7	6817.71	215476	189133	92107.7	260522	149588	100457	96620	43232.4	18251.7	189133	149588	43232.4	1	3	1	0.790914	0.228581	0.999831	0.285908	0.968602	0.0343135	39.2405	48.18	75.962
sp|Q9CRB6|TPPP3_MOUSE	Tubulin polymerization-promoting protein family member 3 OS=Mus musculus GN=Tppp3 PE=1 SV=1	4	214.98	168782	204307	47601.3	111143	118058	52292.5	51996.8	52684.1	25982.5	168782	172680	123415	144891	205596	101851	95547.5	67440.8	69557.9	168782	144891	69557.9	4	1	0	0.858452	0.412117	0.999831	0.285908	0.821657	0.0368119	17.6738	34.5689	20.1923
sp|P31938|MP2K1_MOUSE	Dual specificity mitogen-activated protein kinase kinase 1 OS=Mus musculus GN=Map2k1 PE=1 SV=2	3	176.05	93059.8	85528.3	28885.6	82586.3	45418.2	44116.9	29572.5	27569.8	10109.7	93059.8	72288.8	74891.4	107664	79094.9	85927	54341.5	35292	27064.6	74891.4	85927	35292	2	1	0	1.14735	0.471243	0.999831	0.285908	0.525275	0.0373103	14.1308	16.4127	35.9689
sp|P48774|GSTM5_MOUSE	Glutathione S-transferase Mu 5 OS=Mus musculus GN=Gstm5 PE=1 SV=1	2	129.19	43643.8	72019	21700.7	43183.5	30074.8	20769.7	20374.2	16508.3	6088.09	43643.8	60870.7	56263.2	56296.1	52374.6	40453.4	37438.9	21132.3	16298.5	56263.2	52374.6	21132.3	2	1	1	0.930886	0.375597	0.999831	0.285908	0.711069	0.0373767	16.6414	16.5991	44.3848
sp|P42669|PURA_MOUSE	Transcriptional activator protein Pur-alpha OS=Mus musculus GN=Pura PE=1 SV=1	3	192.48	259090	82785	43478.4	87783.9	28003.6	18978.5	414508	306633	91950.6	259090	69970.1	112726	114440	48767.8	36964.6	761686	392521	246161	112726	48767.8	392521	2	2	1	0.432622	3.48208	0.999831	0.285908	0.127499	0.0368527	67.3475	62.5595	56.9134
sp|Q62318|TIF1B_MOUSE	Transcription intermediary factor 1-beta OS=Mus musculus GN=Trim28 PE=1 SV=3	3	115.69	133480	97158.9	41503.2	52707.5	48379.8	36498.4	43096.8	21979.6	10159.6	133480	82119	107605	68712.2	84252.5	71088.3	79193.3	28136	27198.4	107605	71088.3	28136	2	0	0	0.660641	0.261475	0.999831	0.285908	0.126912	0.0362357	23.8372	11.2086	66.3483
sp|Q60949|TBCD1_MOUSE	TBC1 domain family member 1 OS=Mus musculus GN=Tbc1d1 PE=1 SV=3	3	125.79	84711.2	152020	31092.8	72364.7	59358.3	54826.2	28921.8	31397.9	4315.7	84711.2	128488	80613.9	94338.2	103371	106786	53145.7	40192.4	11553.6	84711.2	103371	40192.4	2	2	0	1.22028	0.474464	0.999831	0.285908	0.783401	0.0350247	27.0952	6.33662	60.8722
sp|Q9CR75|TNR12_MOUSE	Tumor necrosis factor receptor superfamily member 12A OS=Mus musculus GN=Tnfrsf12a PE=2 SV=1	2	224.13	986776	1.01926e+06	92471.6	1.02472e+06	870409	1.34677e+06	897427	1.47449e+06	703968	986776	861481	239750	1.33588e+06	1.5158e+06	2.62313e+06	1.64908e+06	1.88749e+06	1.8846e+06	861481	1.5158e+06	1.8846e+06	5	2	0	1.75953	2.18762	0.999831	0.285908	0.0408118	0.0353889	57.4799	38.1978	7.57129
sp|P01029|CO4B_MOUSE	Complement C4-B OS=Mus musculus GN=C4b PE=1 SV=3	2	56.08	272607	429881	62304	229018	160112	67759.5	62440.4	103471	31732.2	272607	363337	161535	298559	278832	131976	114738	132453	84950.4	272607	278832	114738	0	1	0	1.02283	0.420893	0.999831	0.285908	0.709805	0.0349975	38.0217	38.4927	21.6828
sp|Q9JHH9|COPZ2_MOUSE	Coatomer subunit zeta-2 OS=Mus musculus GN=Copz2 PE=2 SV=1	2	57.07	107533	115225	20305.6	77914.4	63280.5	31114.4	25804.3	25502.9	4487.18	107533	97388.1	52646.2	101573	110202	60601.8	47417.2	32646.2	12012.6	97388.1	101573	32646.2	2	0	1	1.04297	0.335218	0.999831	0.285908	0.813031	0.0370236	34.0155	29.1867	57.9401
sp|Q923D2|BLVRB_MOUSE	Flavin reductase (NADPH) OS=Mus musculus GN=Blvrb PE=2 SV=3	2	60.49	26809.3	26468.5	1989.96	24859.1	1155.84	314.516	1002.5	2944.5	2331.27	26809.3	22371.3	5159.34	32407.5	2012.88	612.587	1842.16	3769.25	6241.07	22371.3	2012.88	3769.25	2	1	0	0.0899761	0.168486	0.999831	0.285908	0.207734	0.0366952	63.1349	153.851	55.8129
sp|P84244|H33_MOUSE	Histone H3.3 OS=Mus musculus GN=H3f3a PE=1 SV=2	1	94.45	213175	404861	102211	201536	199976	55833.3	112326	11628.8	12796.1	213175	342190	265001	262732	348255	108747	206407	14886	34256.5	265001	262732	34256.5	1	1	1	0.99144	0.12927	0.999831	0.285908	0.535573	0.0350348	23.7413	50.5911	123.767
sp|P51150|RAB7A_MOUSE	Ras-related protein Rab-7a OS=Mus musculus GN=Rab7a PE=1 SV=2	1	46.33	104771	87803.6	27610.3	74572.4	38909	41612.4	31102.7	22667.8	10278.7	104771	74211.8	71585	97216.3	67759.3	81049	57153.4	29017	27517.3	74211.8	81049	29017	1	1	0	1.09213	0.391003	0.999831	0.285908	0.947548	0.0345126	22.088	17.9883	44.0531
sp|Q8BTI8|SRRM2_MOUSE	Serine/arginine repetitive matrix protein 2 OS=Mus musculus GN=Srrm2 PE=1 SV=3	1	42.23	21406	20703.5	11445.7	7784.29	16563.6	17011.7	1995.72	3136.93	6578.64	21406	17498.6	29675.2	10148	28845.1	33134	3667.27	4015.58	17611.7	21406	28845.1	4015.58	1	0	0	1.34753	0.187592	0.999831	0.285908	0.902812	0.0358176	27.1966	50.8372	94.315
sp|B0V2N1|PTPRS_MOUSE	Receptor-type tyrosine-protein phosphatase S OS=Mus musculus GN=Ptprs PE=2 SV=1	1	45.26	19425.3	21408.5	13026.7	18240	19852.9	16967.5	24565.9	57706.8	15511	19425.3	18094.6	33774.2	23778.5	34573.4	33047.9	45141.6	73870.3	41524.6	19425.3	33047.9	45141.6	0	0	1	1.70128	2.32385	0.999831	0.285908	0.294328	0.0373599	36.5837	19.1753	33.12
sp|O88839|ADA15_MOUSE	Disintegrin and metalloproteinase domain-containing protein 15 OS=Mus musculus GN=Adam15 PE=1 SV=2	1	53.47	7433.01	15382.8	2582.61	3502.08	2431.14	8392.85	9913.03	27184.5	5955.92	7433.01	13001.6	6695.92	4565.48	4233.78	16346.8	18215.9	34798.9	15944.6	7433.01	4565.48	18215.9	0	0	1	0.614218	2.45067	0.999831	0.285908	0.585286	0.0334102	38.1219	82.3155	44.7772
sp|Q62417|SRBS1_MOUSE	Sorbin and SH3 domain-containing protein 1 OS=Mus musculus GN=Sorbs1 PE=1 SV=2	10	583.38	807918	1.14067e+06	311243	591590	622189	457432	283986	347612	73767.6	807918	964095	806958	771226	1.08353e+06	890945	521843	444978	197484	807918	890945	444978	9	4	2	1.10277	0.550771	0.999831	0.286114	0.767032	0.0375656	10.5213	17.2155	43.6728
sp|P10605|CATB_MOUSE	Cathepsin B OS=Mus musculus GN=Ctsb PE=1 SV=2	19	1456.97	4.79091e+07	4.93488e+07	1.38734e+07	3.4996e+07	2.49311e+07	1.97692e+07	4.98631e+07	5.19431e+07	3.24096e+07	4.79091e+07	4.17097e+07	3.59693e+07	4.56226e+07	4.3417e+07	3.85046e+07	9.16267e+07	6.64923e+07	8.6764e+07	4.17097e+07	4.3417e+07	8.6764e+07	11	16	11	1.04093	2.08019	0.999831	0.28854	0.913908	0.038157	14.2642	8.57056	16.3317
sp|P07310|KCRM_MOUSE	Creatine kinase M-type OS=Mus musculus GN=Ckm PE=1 SV=1	17	1256.59	1.3435e+07	2.03846e+07	4.55466e+06	1.06785e+07	1.00048e+07	8.19683e+06	5.03369e+06	4.58531e+06	2.16181e+06	1.3435e+07	1.72291e+07	1.18088e+07	1.3921e+07	1.74232e+07	1.59651e+07	9.24975e+06	5.86965e+06	5.7874e+06	1.3435e+07	1.59651e+07	5.86965e+06	13	6	8	1.18832	0.436892	0.999831	0.28854	0.558812	0.0382359	19.6464	11.1559	28.3497
sp|Q923D4|SF3B5_MOUSE	Splicing factor 3B subunit 5 OS=Mus musculus GN=Sf3b5 PE=2 SV=1	1	56.9	21039.6	17222.9	7153.25	10008.5	2902.44	4331.11	5518.81	7352.13	1318.52	21039.6	14556.9	18546.2	13047.6	5054.54	8435.74	10141.2	9411.46	3529.83	18546.2	8435.74	9411.46	1	1	0	0.454851	0.507461	0.999831	0.28854	0.0317493	0.038374	18.1189	45.3572	47.1114
sp|Q5SX40|MYH1_MOUSE;sp|A2AQP0|MYH7B_MOUSE;sp|Q8BVF4|CCD30_MOUSE	Myosin-1 OS=Mus musculus GN=Myh1 PE=1 SV=1	37	10362.5	6.17009e+07	6.65592e+07	1.23139e+07	2.54733e+07	3.43013e+07	8.74745e+06	1.94957e+07	8.58398e+06	2.0601e+06	6.17009e+07	5.6256e+07	3.19263e+07	3.32083e+07	5.9735e+07	1.70375e+07	3.58246e+07	1.09883e+07	5.5151e+06	5.6256e+07	3.32083e+07	1.09883e+07	29	16	21	0.590307	0.195327	0.999831	0.290525	0.319835	0.0395556	31.7329	58.8022	92.6045
sp|O70373|XIRP1_MOUSE	Xin actin-binding repeat-containing protein 1 OS=Mus musculus GN=Xirp1 PE=1 SV=2	40	2161.3	8.31048e+06	1.01024e+07	2.18125e+06	5.70832e+06	4.35211e+06	3.11741e+06	2.56657e+06	2.71399e+06	691901	8.31048e+06	8.5386e+06	5.6553e+06	7.44165e+06	7.57912e+06	6.07181e+06	4.71624e+06	3.47417e+06	1.85229e+06	8.31048e+06	7.44165e+06	3.47417e+06	25	24	10	0.895454	0.418047	0.999831	0.290525	0.7983	0.0392671	21.3676	11.8535	42.9017
sp|Q61207|SAP_MOUSE	Sulfated glycoprotein 1 OS=Mus musculus GN=Psap PE=1 SV=2	36	2092.87	5.05411e+07	5.93494e+07	1.93617e+07	4.09356e+07	2.88652e+07	2.87876e+07	4.73115e+07	7.35145e+07	3.56657e+07	5.05411e+07	5.01623e+07	5.01989e+07	5.33657e+07	5.02681e+07	5.60699e+07	8.69381e+07	9.41058e+07	9.5481e+07	5.01989e+07	5.33657e+07	9.41058e+07	16	27	18	1.06308	1.87466	0.999831	0.290525	0.739095	0.0405859	0.415447	5.45339	4.97647
sp|Q9EPM5|SYNCI_MOUSE	Syncoilin OS=Mus musculus GN=Sync PE=1 SV=1	17	919.1	2.34119e+06	2.57412e+06	498107	1.63035e+06	1.04869e+06	892928	707015	503818	225915	2.34119e+06	2.17566e+06	1.29144e+06	2.1254e+06	1.82627e+06	1.73917e+06	1.29919e+06	644937	604798	2.17566e+06	1.82627e+06	644937	10	10	7	0.83941	0.296433	0.999831	0.290525	0.970217	0.0409398	29.1511	10.6795	45.8825
sp|Q62234|MYOM1_MOUSE	Myomesin-1 OS=Mus musculus GN=Myom1 PE=1 SV=2	17	817.65	986908	1.67422e+06	348526	678543	916473	474193	362467	409241	87614.4	986908	1.41506e+06	903619	884583	1.59602e+06	923590	666057	523869	234553	986908	923590	523869	12	11	1	0.935842	0.530818	0.999831	0.290525	0.965715	0.0400169	24.9046	35.2475	46.3101
sp|O35887|CALU_MOUSE	Calumenin OS=Mus musculus GN=Calu PE=1 SV=1	15	1208.06	6.16544e+06	6.67334e+06	4.07156e+06	4.03784e+06	3.43528e+06	6.03791e+06	6.13987e+06	1.52436e+07	6.88148e+06	6.16544e+06	5.64033e+06	1.05563e+07	5.26393e+06	5.98247e+06	1.17601e+07	1.12824e+07	1.95133e+07	1.84224e+07	6.16544e+06	5.98247e+06	1.84224e+07	14	10	8	0.970323	2.98802	0.999831	0.290525	0.992431	0.0393374	36.2147	46.4388	27.2497
sp|P20060|HEXB_MOUSE	Beta-hexosaminidase subunit beta OS=Mus musculus GN=Hexb PE=2 SV=2	9	355.48	548618	520615	165167	618723	284253	282435	532994	694933	295514	548618	440026	428228	806599	495020	550102	979413	889583	791123	440026	550102	889583	3	1	8	1.25016	2.02166	0.999831	0.290525	0.267575	0.0408514	14.0516	26.9402	10.6211
sp|Q8BG05|ROA3_MOUSE	Heterogeneous nuclear ribonucleoprotein A3 OS=Mus musculus GN=Hnrnpa3 PE=1 SV=1	7	418.57	1.32044e+06	1.55959e+06	243456	1.05487e+06	687104	620868	360753	294487	90533.5	1.32044e+06	1.31817e+06	631206	1.37518e+06	1.19658e+06	1.20927e+06	662908	376972	242368	1.31817e+06	1.20927e+06	376972	3	6	2	0.917386	0.285981	0.999831	0.290525	0.463133	0.0402993	36.4494	7.90682	50.2462
sp|Q99LD8|DDAH2_MOUSE	N(G),N(G)-dimethylarginine dimethylaminohydrolase 2 OS=Mus musculus GN=Ddah2 PE=1 SV=1	4	200.34	189646	186486	53977.9	143434	65093	81513.8	61438.6	55640.9	16675	189646	157618	139948	186987	113358	158765	112897	71225.8	44640.8	157618	158765	71225.8	1	3	1	1.00728	0.451888	0.999831	0.290525	0.739567	0.0409394	15.5121	24.2734	45.1187
sp|Q91VR5|DDX1_MOUSE	ATP-dependent RNA helicase DDX1 OS=Mus musculus GN=Ddx1 PE=1 SV=1	4	180.25	161965	168244	25283.3	115212	59994.5	61410.6	38996.6	26853.5	5015.33	161965	142200	65551.9	150196	104479	119610	71658.9	34375.1	13426.6	142200	119610	34375.1	3	2	0	0.84114	0.241738	0.999831	0.290525	0.80832	0.0392	41.3235	18.6674	74.0718
sp|O08808|DIAP1_MOUSE	Protein diaphanous homolog 1 OS=Mus musculus GN=Diaph1 PE=1 SV=1	2	87.53	49337.7	79022.2	13683.2	34838.1	18822.7	7157.63	18697.6	13180.2	4995.78	49337.7	66789.8	35476.2	45416.6	32779.4	13941	34358.2	16871.9	13374.2	49337.7	32779.4	16871.9	2	0	0	0.664389	0.341968	0.999831	0.290525	0.15053	0.0396524	31.0502	51.5731	52.2051
sp|Q69ZR2|HECD1_MOUSE	E3 ubiquitin-protein ligase HECTD1 OS=Mus musculus GN=Hectd1 PE=1 SV=2	2	60.12	44111.8	20690.3	5271.7	22186.2	5998.59	1714.29	8012.11	1098.35	1388.79	44111.8	17487.5	13667.9	28923.1	10446.4	3338.95	14722.8	1406	3717.94	17487.5	10446.4	3717.94	1	0	0	0.597365	0.212605	0.999831	0.290525	0.232004	0.0401257	66.1025	92.7665	107.558
sp|P62878|RBX1_MOUSE	E3 ubiquitin-protein ligase RBX1 OS=Mus musculus GN=Rbx1 PE=1 SV=1	1	36.46	42976.3	94746.1	11602.9	51348.5	37250.2	33637.7	13062.7	16887.1	4628.69	42976.3	80079.7	30082.8	66940.5	64870.5	65516.6	24003.6	21617.2	12391.5	42976.3	65516.6	21617.2	1	0	0	1.52448	0.503002	0.999831	0.290525	0.266892	0.0396145	50.8499	1.61018	31.7133
sp|Q9D142|NUD14_MOUSE	Uridine diphosphate glucose pyrophosphatase OS=Mus musculus GN=Nudt14 PE=2 SV=1	1	38.72	49743.9	53792.7	13180.7	5789.3	18002.8	11359.6	16177.4	12946.6	2839.5	49743.9	45465.7	34173.5	7547.22	31351.5	22125.2	29727.1	16572.9	7601.64	45465.7	22125.2	16572.9	1	0	0	0.486635	0.364514	0.999831	0.290525	0.0566895	0.0408616	18.652	59.0029	61.9375
sp|Q9R0E2|PLOD1_MOUSE	Procollagen-lysine,2-oxoglutarate 5-dioxygenase 1 OS=Mus musculus GN=Plod1 PE=1 SV=1	22	1402.55	3.01366e+06	3.37971e+06	1.45862e+06	2.19625e+06	1.84705e+06	2.34643e+06	2.93512e+06	6.15794e+06	2.079e+06	3.01366e+06	2.85654e+06	3.78174e+06	2.86314e+06	3.2166e+06	4.57017e+06	5.39349e+06	7.88276e+06	5.56569e+06	3.01366e+06	3.2166e+06	5.56569e+06	7	9	12	1.06734	1.84682	0.999831	0.295408	0.69026	0.0425982	15.3879	25.3812	22.1338
sp|P06797|CATL1_MOUSE	Cathepsin L1 OS=Mus musculus GN=Ctsl1 PE=1 SV=2	17	1027.3	2.21084e+07	2.92243e+07	8.21958e+06	2.16039e+07	1.83629e+07	1.71572e+07	2.05722e+07	3.62726e+07	1.55819e+07	2.21084e+07	2.47004e+07	2.13108e+07	2.81639e+07	3.19787e+07	3.34174e+07	3.78028e+07	4.64325e+07	4.17144e+07	2.21084e+07	3.19787e+07	4.17144e+07	11	7	10	1.44645	1.88681	0.999831	0.295408	0.104001	0.042164	7.80478	8.70507	10.2925
sp|O35344|IMA3_MOUSE	Importin subunit alpha-3 OS=Mus musculus GN=Kpna3 PE=1 SV=1	5	290.37	190879	263387	74085.7	209581	106031	80290.1	75692.8	75979.3	23536.7	190879	222616	192081	273220	184652	156382	139091	97261	63010.2	192081	184652	97261	2	3	0	0.96132	0.506353	0.999831	0.295408	0.95855	0.0418761	8.91031	29.7714	38.1843
sp|Q60668|HNRPD_MOUSE;sp|Q9Z130|HNRDL_MOUSE	Heterogeneous nuclear ribonucleoprotein D0 OS=Mus musculus GN=Hnrnpd PE=1 SV=2	5	288.83	462668	603116	135000	386158	265008	261401	136781	167884	23441.5	462668	509756	350014	503415	461505	509133	251345	214909	62755.5	462668	503415	214909	2	1	1	1.08807	0.464498	0.999831	0.295408	0.53601	0.0426311	18.6209	5.29254	56.7307
sp|P53996|CNBP_MOUSE	Cellular nucleic acid-binding protein OS=Mus musculus GN=Cnbp PE=2 SV=2	2	111.39	76839.2	161079	39428.3	63342	64536.8	48208.7	26751.4	50260.8	11976	76839.2	136144	102225	82575.8	112389	93896.7	49157.5	64338.7	32061	102225	93896.7	49157.5	2	0	0	0.918525	0.480873	0.999831	0.295408	0.763548	0.0421322	28.319	15.6302	33.2825
sp|Q8BP22|F92A1_MOUSE	Protein FAM92A1 OS=Mus musculus GN=Fam92a1 PE=1 SV=1	1	39.86	0	0	0	0	0	1069.69	1503.06	0	1075.1	98.982	100.065	100.345	99.7478	99.9802	2083.45	2761.97	102.609	2878.17	100.065	99.9802	2761.97	0	0	0	0.999156	27.6018	0.999831	0.295408	0.260094	0.0424205	0.721323	150.478	82.0166
sp|Q9DBC7|KAP0_MOUSE;sp|P12849|KAP1_MOUSE	cAMP-dependent protein kinase type I-alpha regulatory subunit OS=Mus musculus GN=Prkar1a PE=1 SV=3	8	519.45	1.53612e+06	1.63314e+06	475421	1.14479e+06	723125	469958	512899	516058	129676	1.53612e+06	1.38033e+06	1.23262e+06	1.49241e+06	1.25931e+06	915343	942487	660605	347156	1.38033e+06	1.25931e+06	660605	7	5	2	0.912323	0.478584	0.999831	0.296056	0.512915	0.0428921	10.9736	23.7495	45.8103
sp|P62806|H4_MOUSE	Histone H4 OS=Mus musculus GN=Hist1h4a PE=1 SV=2	6	308.98	3.74052e+06	4.14013e+06	1.94345e+06	5.19716e+06	1.69302e+06	885412	2.02604e+06	291616	136846	3.74052e+06	3.49925e+06	5.03876e+06	6.77528e+06	2.94837e+06	1.72453e+06	3.72299e+06	373297	366351	3.74052e+06	2.94837e+06	373297	3	3	0	0.788223	0.0997981	0.999831	0.297826	0.573075	0.043317	20.231	69.0451	130.144
sp|A2ASS6|TITIN_MOUSE;sp|E9QMW4|CP096_MOUSE	Titin OS=Mus musculus GN=Ttn PE=1 SV=1	559	29704.1	5.81939e+07	8.88743e+07	2.4169e+07	3.99783e+07	4.4834e+07	2.43071e+07	2.52281e+07	2.32895e+07	7.84873e+06	5.81939e+07	7.51168e+07	6.26627e+07	5.21177e+07	7.80776e+07	4.73431e+07	4.63583e+07	2.98128e+07	2.10119e+07	6.26627e+07	5.21177e+07	2.98128e+07	436	318	122	0.831719	0.475767	0.999831	0.305156	0.592761	0.0445559	13.425	27.9479	39.7257
sp|Q921F2|TADBP_MOUSE	TAR DNA-binding protein 43 OS=Mus musculus GN=Tardbp PE=1 SV=1	2	95.46	166776	211652	54079.5	162142	99447.9	64712	73786.9	31780.6	15258.4	166776	178889	140211	211376	173187	126040	135588	40682.3	40848.5	166776	173187	40848.5	2	1	0	1.03844	0.24493	0.999831	0.307299	0.879086	0.0453905	12.2152	25.1152	75.6444
sp|P14426|HA13_MOUSE;sp|P01895|HA1Y_MOUSE;sp|P01901|HA1B_MOUSE	H-2 class I histocompatibility antigen, D-K alpha chain OS=Mus musculus GN=H2-D1 PE=1 SV=1	2	122.4	28119.4	18952	4895.41	13778.6	8409.7	14084.1	78079.6	70285.7	8299.95	28119.4	16018.3	12692.3	17962.5	14645.3	27431.8	143477	89972.7	22219.8	16018.3	17962.5	89972.7	0	0	3	1.12137	5.61687	0.999831	0.307299	0.794508	0.0450749	42.8588	33.1547	71.3044
sp|Q9DBJ3|BI2L1_MOUSE	Brain-specific angiogenesis inhibitor 1-associated protein 2-like protein 1 OS=Mus musculus GN=Baiap2l1 PE=1 SV=1	1	48.35	73291.8	77126.7	21338.4	55237.4	36815.3	20535.6	25406	21294.9	5307.75	73291.8	65187.8	55323.8	72010.3	64113	39997.5	46685.3	27259.5	14209.4	65187.8	64113	27259.5	0	2	0	0.983514	0.418169	0.999831	0.307299	0.609573	0.0453134	13.9291	28.4073	55.6136
sp|Q9CQR2|RS21_MOUSE	40S ribosomal protein S21 OS=Mus musculus GN=Rps21 PE=2 SV=1	7	413.41	1.87767e+06	2.14398e+06	518308	1.66579e+06	726446	705774	637903	593110	161720	1.87767e+06	1.8121e+06	1.34381e+06	2.17161e+06	1.26509e+06	1.37464e+06	1.17219e+06	759239	432943	1.8121e+06	1.37464e+06	759239	1	5	1	0.758592	0.418984	0.999831	0.307317	0.784417	0.0461633	17.3522	30.8518	47.0065
sp|P62301|RS13_MOUSE	40S ribosomal protein S13 OS=Mus musculus GN=Rps13 PE=1 SV=2	5	262.73	496811	404957	79926.4	322700	208338	148246	142454	51496.1	21384.5	496811	342271	207225	420687	362816	288741	261768	65920	57248.5	342271	362816	65920	5	5	0	1.06003	0.192596	0.999831	0.307317	0.791346	0.0464367	41.5469	18.5048	90.1375
sp|Q9CQM5|TXD17_MOUSE	Thioredoxin domain-containing protein 17 OS=Mus musculus GN=Txndc17 PE=1 SV=1	4	183.96	584151	672916	157389	506892	393992	276489	149234	256706	65485.1	584151	568751	408060	660810	686128	538520	274228	328609	175311	568751	660810	274228	3	0	2	1.16186	0.482158	0.999831	0.307317	0.344946	0.0459601	18.7432	12.5595	29.9635
sp|Q8BVU5|NUDT9_MOUSE	ADP-ribose pyrophosphatase, mitochondrial OS=Mus musculus GN=Nudt9 PE=2 SV=1	4	162.73	247012	371869	164475	228172	272137	118034	102187	128643	53260.8	247012	314305	426433	297456	473921	229895	187775	164676	142585	314305	297456	164676	2	3	0	0.946393	0.523938	0.999831	0.307317	0.979241	0.0460038	27.529	37.7513	13.6942
sp|Q562D6|NAP1_MOUSE	Nef-associated protein 1 OS=Mus musculus GN=Nap1 PE=2 SV=2	1	37.85	530459	551621	18499.4	2.96941e+06	549878	5.23136e+06	238878	1.35541e+07	1.33671e+06	530459	466232	47963.3	3.87108e+06	957602	1.01892e+07	438954	1.73505e+07	3.57851e+06	466232	3.87108e+06	3.57851e+06	1	0	0	8.30291	7.6754	0.999831	0.307317	0.0172381	0.0463354	75.2413	94.2731	126.296
sp|Q91VH6|MEMO1_MOUSE	Protein MEMO1 OS=Mus musculus GN=Memo1 PE=1 SV=1	1	63.41	80390.9	83319.3	51456.8	59085.2	32029.4	57691.8	24343.1	43843.6	9491.64	80390.9	70421.7	133412	77026.4	55778.5	112367	44732.1	56124.1	25410.1	80390.9	77026.4	44732.1	0	1	0	0.958148	0.556432	0.999831	0.307317	0.603884	0.0459022	35.7376	34.9777	36.8903
sp|Q5SX39|MYH4_MOUSE	Myosin-4 OS=Mus musculus GN=Myh4 PE=1 SV=1	24	8601.48	3.02735e+06	8.90793e+06	3.67139e+06	1.76137e+06	4.19426e+06	2.56187e+06	1.38473e+06	2.39381e+06	592604	3.02735e+06	7.52901e+06	9.51878e+06	2.29621e+06	7.30422e+06	4.98978e+06	2.54453e+06	3.06432e+06	1.58646e+06	7.52901e+06	4.98978e+06	2.54453e+06	15	10	13	0.662741	0.337964	0.999831	0.309027	0.475146	0.0469047	49.6992	51.5358	31.257
sp|Q7TMK9|HNRPQ_MOUSE	Heterogeneous nuclear ribonucleoprotein Q OS=Mus musculus GN=Syncrip PE=1 SV=2	8	341.75	526858	573897	172827	350122	247697	280073	160373	231803	65033.9	526858	485059	448086	456436	431359	545501	294697	296730	174103	485059	456436	294697	5	1	1	0.940991	0.607548	0.999831	0.309027	0.904885	0.0472251	8.09798	12.5555	27.518
sp|Q9CPY7|AMPL_MOUSE	Cytosol aminopeptidase OS=Mus musculus GN=Lap3 PE=1 SV=3	6	278.66	287056	246429	59639	179562	60330.9	53392.4	83674.1	56277.2	25832.7	287056	208282	154625	234086	105065	103993	153757	72040.3	69156.8	208282	105065	72040.3	3	3	1	0.504436	0.345878	0.999831	0.309027	0.202112	0.0472132	30.7453	50.6393	48.8548
sp|O89086|RBM3_MOUSE	Putative RNA-binding protein 3 OS=Mus musculus GN=Rbm3 PE=1 SV=1	6	390.69	2.47921e+06	2.30414e+06	495622	2.00908e+06	1.04057e+06	528942	731769	447278	234150	2.47921e+06	1.94746e+06	1.28499e+06	2.61914e+06	1.81214e+06	1.03023e+06	1.34468e+06	572560	626845	1.94746e+06	1.81214e+06	626845	2	1	4	0.93051	0.321877	0.999831	0.309027	0.804583	0.0475684	31.4251	43.6412	50.8198
sp|P05622|PGFRB_MOUSE	Platelet-derived growth factor receptor beta OS=Mus musculus GN=Pdgfrb PE=1 SV=1	3	163.04	77918.6	92626	43846.9	74382.8	63812.3	59151.4	106058	110217	65243.1	77918.6	78287.7	113681	96969.1	111128	115210	194888	141089	174663	78287.7	111128	174663	0	0	2	1.41948	2.23104	0.999831	0.309027	0.347337	0.0482134	22.8339	8.8829	15.9648
sp|O35551|RABE1_MOUSE	Rab GTPase-binding effector protein 1 OS=Mus musculus GN=Rabep1 PE=1 SV=2	3	169.65	112165	195040	32759.7	83135.1	69257.5	60401.3	38494.4	45710	9650.65	112165	164848	84935.8	108379	120611	117644	70736.1	58513.3	25835.8	112165	117644	58513.3	1	2	0	1.04885	0.521672	0.999831	0.309027	0.975701	0.0477822	33.673	5.52194	44.905
sp|Q9DAK9|PHP14_MOUSE	14 kDa phosphohistidine phosphatase OS=Mus musculus GN=Phpt1 PE=1 SV=1	2	76.22	95412	137806	37600.4	99287.2	73552	52277.7	24840.9	44625	24356.6	95412	116474	97486.2	129436	128089	101822	45646.8	57124.4	65205.1	97486.2	128089	57124.4	0	1	1	1.31392	0.585974	0.999831	0.309027	0.434149	0.048269	11.2564	12.9976	17.5528
sp|Q8N9S3|AHSA2_MOUSE	Activator of 90 kDa heat shock protein ATPase homolog 2 OS=Mus musculus GN=Ahsa2 PE=2 SV=2	1	47.69	16834.4	11065.2	3946.81	21438.6	6175.02	1010.28	4946.71	675.101	0	16834.4	9352.37	10232.9	27948.4	10753.7	1967.73	9089.9	864.195	98.9188	10232.9	10753.7	864.195	1	0	0	1.0509	0.084453	0.999831	0.309027	0.625992	0.0482613	33.6853	97.4815	148.754
sp|Q8VD04|GRAP1_MOUSE	GRIP1-associated protein 1 OS=Mus musculus GN=Gripap1 PE=1 SV=1	1	68.54	18332.4	10551.1	1468.16	2675.87	2331.24	3616.06	2397.15	1061.83	44.6286	18332.4	8917.85	3806.48	3488.4	4059.81	7043.05	4404.92	1359.25	119.476	8917.85	4059.81	1359.25	1	0	0	0.455246	0.152419	0.999831	0.309027	0.201941	0.0476735	71.177	39.246	112.442
sp|Q923G2|RPAB3_MOUSE	DNA-directed RNA polymerases I, II, and III subunit RPABC3 OS=Mus musculus GN=Polr2h PE=2 SV=3	1	71.38	18180.3	18516.2	5496.77	11372.8	13435.4	7050.14	6391.07	5491.35	1320.69	18180.3	15649.9	14251.4	14826.1	23397.5	13731.6	11744	7029.47	3535.63	15649.9	14826.1	7029.47	1	0	0	0.94736	0.449169	0.999831	0.311506	0.809447	0.0488326	12.4252	30.5627	55.3938
sp|Q8R081|HNRPL_MOUSE	Heterogeneous nuclear ribonucleoprotein L OS=Mus musculus GN=Hnrnpl PE=1 SV=2	6	251.81	375048	429539	103562	142716	178746	139797	145652	74886.3	41153.6	375048	363048	268503	186051	311283	272285	267645	95861.9	110173	363048	272285	110173	4	5	1	0.749998	0.303466	0.999831	0.311669	0.241627	0.0490345	17.3928	24.9798	60.3679
sp|Q9D8U8|SNX5_MOUSE	Sorting nexin-5 OS=Mus musculus GN=Snx5 PE=1 SV=1	3	133.83	108280	145601	96103.6	77738.9	216193	130118	38641.9	67546	16302.9	108280	123062	249167	101344	376495	253432	71007.1	86465.6	43644.5	123062	253432	71007.1	3	2	0	2.05938	0.577001	0.999831	0.311688	0.409084	0.0492823	48.3407	56.5442	32.3462
sp|O08795|GLU2B_MOUSE	Glucosidase 2 subunit beta OS=Mus musculus GN=Prkcsh PE=1 SV=1	2	60.94	74861.9	59619	7051.05	61160.9	32043.2	34538.7	48900.2	102995	42602.7	74861.9	50390.2	18281.2	79732.4	55802.6	67271.4	89857.4	131844	114052	50390.2	67271.4	114052	0	0	0	1.33501	2.26337	0.999831	0.311688	0.24052	0.0493903	59.3092	17.7041	18.8303
sp|P16858|G3P_MOUSE;sp|Q64467|G3PT_MOUSE	Glyceraldehyde-3-phosphate dehydrogenase OS=Mus musculus GN=Gapdh PE=1 SV=2	19	1485.92	6.00279e+07	6.67359e+07	1.09074e+07	4.28305e+07	2.87002e+07	2.03526e+07	2.01399e+07	8.43249e+06	2.34229e+06	6.00279e+07	5.64053e+07	2.82794e+07	5.5836e+07	4.99808e+07	3.9641e+07	3.70085e+07	1.07944e+07	6.27055e+06	5.64053e+07	4.99808e+07	1.07944e+07	5	12	18	0.886101	0.191372	0.999831	0.316383	0.859394	0.0503133	36.0277	16.9128	92.072
sp|Q5SW19|K0664_MOUSE	Protein KIAA0664 OS=Mus musculus GN=Kiaa0664 PE=2 SV=2	19	865.35	399663	311510	163897	311605	196201	175636	456300	680003	190174	399663	263289	424935	406224	341680	342088	838482	870470	509116	399663	342088	838482	2	2	8	0.855942	2.09798	0.999831	0.319561	0.92462	0.0509996	23.9787	10.2241	27.0552
sp|Q99MS7|EH1L1_MOUSE;sp|Q69ZW3|EHBP1_MOUSE	EH domain-binding protein 1-like protein 1 OS=Mus musculus GN=Ehbp1l1 PE=2 SV=1	52	3068.79	7.63563e+06	1.09609e+07	2.48531e+06	4.95335e+06	4.30367e+06	3.30957e+06	2.86316e+06	3.14269e+06	956042	7.63563e+06	9.26416e+06	6.44364e+06	6.45743e+06	7.49475e+06	6.44608e+06	5.26125e+06	4.02296e+06	2.55942e+06	7.63563e+06	6.45743e+06	4.02296e+06	31	23	15	0.845697	0.526866	0.999831	0.320974	0.514278	0.0515884	18.1963	8.8566	34.2584
sp|Q60749|KHDR1_MOUSE	KH domain-containing, RNA-binding, signal transduction-associated protein 1 OS=Mus musculus GN=Khdrbs1 PE=1 SV=2	2	78.32	126499	147962	42999.4	59369.6	75810.2	58340.4	50316.6	27390.4	20303.6	126499	125058	111484	77397.2	132022	113630	92460.1	35062.4	54354.9	125058	113630	54354.9	0	2	0	0.908619	0.434636	0.999831	0.320974	0.520361	0.0515405	6.84589	25.8107	48.1778
sp|P63037|DNJA1_MOUSE	DnaJ homolog subfamily A member 1 OS=Mus musculus GN=Dnaja1 PE=1 SV=1	2	125.49	191863	142565	31101.9	54627.9	37595.5	38812.5	44133.9	38587	7265.82	191863	120497	80637.7	71215.6	65471.8	75595.6	81098.9	49395.1	19451.4	120497	71215.6	49395.1	1	1	0	0.591018	0.40993	0.999831	0.321866	0.0708959	0.0520683	43.0166	7.17514	61.6784
sp|Q99LF4|RTCB_MOUSE	tRNA-splicing ligase RtcB homolog OS=Mus musculus GN=D10Wsu52e PE=2 SV=1	3	171.42	165785	152326	29420.3	79300.7	52701.7	60027.3	38306.2	22027.5	22393.8	165785	128746	76277.7	103380	91778.9	116916	70390.2	28197.4	59950.6	128746	103380	59950.6	2	0	2	0.802978	0.465649	0.999831	0.321866	0.622193	0.052096	36.3866	12.0941	41.5836
sp|P97298|PEDF_MOUSE	Pigment epithelium-derived factor OS=Mus musculus GN=Serpinf1 PE=1 SV=2	21	1766.72	1.6955e+07	2.19693e+07	7.89897e+06	1.32793e+07	1.35646e+07	1.84063e+07	1.56024e+07	3.05539e+07	1.25898e+07	1.6955e+07	1.85685e+07	2.04796e+07	1.73116e+07	2.36225e+07	3.58501e+07	2.86704e+07	3.9112e+07	3.37041e+07	1.85685e+07	2.36225e+07	3.37041e+07	11	18	9	1.27218	1.81512	0.999831	0.322926	0.284599	0.0531176	9.45163	36.8252	15.4363
sp|Q921C5|BICD2_MOUSE	Protein bicaudal D homolog 2 OS=Mus musculus GN=Bicd2 PE=1 SV=1	17	789.71	1.85894e+06	1.9352e+06	384239	1.34624e+06	714208	453524	545385	482149	97990.9	1.85894e+06	1.63563e+06	996213	1.75503e+06	1.24378e+06	883333	1.00218e+06	617198	262332	1.63563e+06	1.24378e+06	617198	15	10	3	0.760427	0.377345	0.999831	0.322926	0.595415	0.0525397	29.913	33.8485	58.9931
sp|O08529|CAN2_MOUSE	Calpain-2 catalytic subunit OS=Mus musculus GN=Capn2 PE=2 SV=4	12	573.29	1.13179e+06	1.0756e+06	305139	669918	488737	306518	374816	329975	129991	1.13179e+06	909103	791131	873338	851126	597008	688750	422401	348000	909103	851126	422401	13	4	4	0.936226	0.464635	0.999831	0.322926	0.356308	0.0535469	18.3249	19.8403	36.835
sp|Q8K4L3|SVIL_MOUSE	Supervillin OS=Mus musculus GN=Svil PE=1 SV=1	6	320.15	298425	413998	143617	226608	163775	228983	75940.3	182173	67390.3	298425	349912	372353	295418	285211	445992	139545	233199	180411	349912	295418	180411	2	4	0	0.844263	0.515589	0.999831	0.322926	0.956777	0.0534757	11.1404	26.3074	25.4647
sp|Q3V038|TTC9A_MOUSE	Tetratricopeptide repeat protein 9A OS=Mus musculus GN=Ttc9 PE=2 SV=1	2	81.11	98646.1	75440.3	17488.3	57227.4	41912.7	34567.2	24766.2	20258.5	3949.68	98646.1	63762.4	45341.7	74604.5	72990.1	67326.9	45509.6	25932.8	10573.7	63762.4	72990.1	25932.8	1	2	0	1.14472	0.40671	0.999831	0.322926	0.738306	0.052846	39.094	5.3348	64.0496
sp|Q8VE47|UBA5_MOUSE	Ubiquitin-like modifier-activating enzyme 5 OS=Mus musculus GN=Uba5 PE=2 SV=2	2	108.83	63853.4	77733.6	26680.9	21805.6	35048.8	11603.3	24643.2	13150.3	13596.7	63853.4	65700.7	69175.2	28426.8	61036.7	22599.9	45283.5	16833.6	36399.8	65700.7	28426.8	36399.8	2	0	0	0.432672	0.554025	0.999831	0.322926	0.0565849	0.0533702	4.079	55.456	44.3234
sp|Q8CAQ8|IMMT_MOUSE	Mitochondrial inner membrane protein OS=Mus musculus GN=Immt PE=1 SV=1	1	37.06	29724.3	8101.7	5854.12	3935.19	9543.9	7014.83	2921.35	5806.73	531.893	29724.3	6847.58	15177.9	5130.1	16620.5	13662.9	5368.17	7433.18	1423.93	15177.9	13662.9	5368.17	0	0	0	0.900181	0.353683	0.999831	0.322926	0.514544	0.0528222	67.1206	50.5432	64.3896
sp|O54819|TFPI1_MOUSE	Tissue factor pathway inhibitor OS=Mus musculus GN=Tfpi PE=2 SV=1	3	117.54	114516	186124	97889.6	147372	97434.2	95611.7	167570	275108	128660	114516	157312	253797	192122	169680	186224	307921	352166	344436	157312	186224	344436	0	1	3	1.18379	2.18951	0.999831	0.325053	0.711326	0.0540836	40.7198	6.36884	7.05751
sp|Q61595|KTN1_MOUSE	Kinectin OS=Mus musculus GN=Ktn1 PE=1 SV=1	26	1441.61	2.32193e+06	2.56859e+06	952348	1.58154e+06	1.12197e+06	859327	954491	757552	383450	2.32193e+06	2.17098e+06	2.46914e+06	2.06178e+06	1.95389e+06	1.67372e+06	1.75394e+06	969741	1.02654e+06	2.32193e+06	1.95389e+06	1.02654e+06	26	12	6	0.841492	0.442104	0.999831	0.325509	0.267904	0.0543437	6.42427	10.5618	34.9808
sp|Q6P5H2|NEST_MOUSE	Nestin OS=Mus musculus GN=Nes PE=1 SV=1	79	5396.91	1.65066e+08	1.29082e+08	4.08932e+07	1.0608e+08	5.75524e+07	4.49462e+07	5.54444e+07	3.33206e+07	1.1729e+07	1.65066e+08	1.09101e+08	1.06023e+08	1.38291e+08	1.00226e+08	8.75422e+07	1.01883e+08	4.26536e+07	3.13999e+07	1.09101e+08	1.00226e+08	4.26536e+07	41	36	53	0.918661	0.390957	0.999831	0.327057	0.52091	0.0556235	26.2254	24.3001	64.5662
sp|P05977|MYL1_MOUSE;sp|Q3USB7|PLCL1_MOUSE	Myosin light chain 1/3, skeletal muscle isoform OS=Mus musculus GN=Myl1 PE=1 SV=2	17	1386.49	5.05058e+07	7.68995e+07	9.63266e+06	4.87356e+07	3.19891e+07	1.60431e+07	1.66333e+07	1.19965e+07	2.69518e+06	5.05058e+07	6.49957e+07	2.49745e+07	6.35342e+07	5.57085e+07	3.12474e+07	3.05647e+07	1.53567e+07	7.21528e+06	5.05058e+07	5.57085e+07	1.53567e+07	7	9	10	1.10301	0.304058	0.999831	0.327057	0.769647	0.0561592	43.2733	33.5754	66.912
sp|Q8CFG9|C1RB_MOUSE	Complement C1r-B subcomponent OS=Mus musculus GN=C1rb PE=2 SV=1	1	855.47	42277.9	164381	40607.8	16536.2	57308.1	52711.4	109449	141597	83435.8	42277.9	138935	105283	21557.4	99800.9	102666	201120	181258	223366	105283	99800.9	201120	0	0	0	0.947926	1.91028	0.999831	0.327057	0.535161	0.0551613	51.3785	61.6317	10.4328
sp|P57776|EF1D_MOUSE	Elongation factor 1-delta OS=Mus musculus GN=Eef1d PE=1 SV=3	9	588.18	3.03765e+06	3.03672e+06	863451	2.25176e+06	1.52201e+06	1.51284e+06	1.08542e+06	860661	383391	3.03765e+06	2.56664e+06	2.23866e+06	2.93551e+06	2.65054e+06	2.94657e+06	1.99453e+06	1.10173e+06	1.02638e+06	2.56664e+06	2.93551e+06	1.10173e+06	7	5	3	1.14371	0.42925	0.999831	0.327057	0.621215	0.0569777	15.3625	5.90001	39.1881
sp|P35385|HSPB7_MOUSE	Heat shock protein beta-7 OS=Mus musculus GN=Hspb7 PE=1 SV=2	9	609.34	1.81442e+06	3.59774e+06	583898	1.31618e+06	1.56767e+06	862693	482979	1.08665e+06	124667	1.81442e+06	3.04082e+06	1.51387e+06	1.71584e+06	2.73006e+06	1.68028e+06	887506	1.39102e+06	333747	1.81442e+06	1.71584e+06	887506	3	5	0	0.945666	0.489139	0.999831	0.327057	0.941978	0.0571289	38.1014	29.1907	60.7329
sp|Q8VDJ3|VIGLN_MOUSE	Vigilin OS=Mus musculus GN=Hdlbp PE=1 SV=1	8	380.83	528826	532375	246050	298715	250848	287719	135457	144985	149122	528826	449965	637932	389420	436846	560394	248911	185595	399216	528826	436846	248911	7	5	0	0.826068	0.470687	0.999831	0.327057	0.458864	0.0563176	17.5147	19.096	39.4819
sp|Q99KC8|VMA5A_MOUSE	von Willebrand factor A domain-containing protein 5A OS=Mus musculus GN=Vwa5a PE=1 SV=2	6	306.66	325721	436991	66028	165085	201248	81029.4	104224	88339.8	24829.4	325721	369346	171190	215214	350470	157822	191519	113084	66470.8	325721	215214	113084	7	1	1	0.66073	0.34718	0.999831	0.327057	0.573303	0.0561134	36.0594	41.0136	51.0912
sp|P50428|ARSA_MOUSE	Arylsulfatase A OS=Mus musculus GN=Arsa PE=2 SV=2	6	404.92	773033	915814	309197	533910	478079	423567	725585	941256	625834	773033	774049	801652	696032	832566	824987	1.33331e+06	1.2049e+06	1.67542e+06	774049	824987	1.33331e+06	3	2	5	1.06581	1.72252	0.999831	0.327057	0.994797	0.056481	2.07404	9.78085	17.3163
sp|P47911|RL6_MOUSE	60S ribosomal protein L6 OS=Mus musculus GN=Rpl6 PE=1 SV=3	4	189.79	349370	493861	101644	200652	124035	281935	97631.5	157578	65473.8	349370	417413	263531	261580	216004	549128	179404	201715	175280	349370	261580	179404	3	1	4	0.74872	0.513509	0.999831	0.327057	0.816868	0.0571933	22.453	52.775	7.66814
sp|Q9D7X3|DUS3_MOUSE	Dual specificity protein phosphatase 3 OS=Mus musculus GN=Dusp3 PE=1 SV=1	4	343.39	1.39931e+06	1.16545e+06	198180	1.33059e+06	603390	399404	322692	264872	51524.5	1.39931e+06	985044	513820	1.73462e+06	1.05079e+06	777924	592968	339062	137937	985044	1.05079e+06	339062	5	1	2	1.06674	0.34421	0.999831	0.327057	0.517031	0.0559202	45.8617	41.4926	63.9344
sp|P30999|CTND1_MOUSE	Catenin delta-1 OS=Mus musculus GN=Ctnnd1 PE=1 SV=2	2	63.88	47883.8	51453.2	22576.9	44809.1	28250	23594.9	20815.3	17267.2	4980.08	47883.8	43488.4	58534.9	58415.3	49196.8	45956	38249.5	22103.8	13332.2	47883.8	49196.8	22103.8	3	0	0	1.02742	0.461613	0.999831	0.327057	0.887617	0.0554616	15.4835	12.6281	51.4588
sp|Q6P8X1|SNX6_MOUSE	Sorting nexin-6 OS=Mus musculus GN=Snx6 PE=1 SV=2	2	85.78	68777.9	61312.7	9374.27	55493.3	24197.7	20243.2	14829.2	8508.97	7033.7	68777.9	51821.7	24304.6	72343.9	42139.8	39427.9	27249.6	10892.3	18830	51821.7	42139.8	18830	2	2	0	0.81317	0.363361	0.999831	0.327057	0.751603	0.0570094	46.4679	35.6145	43.0729
sp|Q3UHZ5|LMOD2_MOUSE	Leiomodin-2 OS=Mus musculus GN=Lmod2 PE=1 SV=1	2	81.43	102277	81182.2	15856.1	44277.2	25124	26683.7	25884.6	17403.1	3113.33	102277	68615.4	41109.9	57722	43752.9	51972.1	47564.7	22277.7	8334.71	68615.4	51972.1	22277.7	2	1	0	0.757441	0.324675	0.999831	0.327057	0.366738	0.0560304	43.3513	13.7262	76.3132
sp|Q99JI6|RAP1B_MOUSE	Ras-related protein Rap-1b OS=Mus musculus GN=Rap1b PE=2 SV=2	1	75.19	37327.7	38824.3	8929.66	22590.7	12504	6755.88	9031.32	4125.76	6983.1	37327.7	32814.4	23151.8	29450.3	21775.5	13158.5	16595.7	5281.38	18694.5	32814.4	21775.5	16595.7	1	1	0	0.663595	0.505743	0.999831	0.327057	0.181866	0.0550117	23.2881	37.9772	53.3496
sp|P08113|ENPL_MOUSE	Endoplasmin OS=Mus musculus GN=Hsp90b1 PE=1 SV=2	13	718	839792	381308	220631	519631	227753	292742	992584	781412	371186	839792	322283	572028	677417	396627	570176	1.82394e+06	1.00028e+06	993704	572028	570176	1.00028e+06	4	2	10	0.996762	1.74866	0.999831	0.327223	0.990987	0.0575105	44.7736	25.8531	37.5163
sp|P13439|UMPS_MOUSE	Uridine 5'-monophosphate synthase OS=Mus musculus GN=Umps PE=2 SV=3	1	33.24	14963.4	12875.4	3684.72	16432.5	7594.85	901.041	6774.86	0	193.698	14963.4	10882.3	9553.35	21422.2	13226.3	1754.97	12449.3	101.178	518.549	10882.3	13226.3	518.549	0	1	0	1.21539	0.0476507	0.999831	0.327223	0.571646	0.0575928	23.893	81.4123	160.956
sp|P51410|RL9_MOUSE	60S ribosomal protein L9 OS=Mus musculus GN=Rpl9 PE=2 SV=2	6	306.65	697387	738763	863192	543131	405511	347139	253310	335187	105633	697387	624405	2.23799e+06	708053	706189	676127	465474	429072	282791	697387	706189	429072	0	4	1	1.01262	0.615256	0.999831	0.327495	0.363996	0.057826	76.7969	2.57161	24.6383
sp|Q60865|CAPR1_MOUSE	Caprin-1 OS=Mus musculus GN=Caprin1 PE=1 SV=2	6	287.09	521474	535006	176226	298328	245052	171581	186127	192808	39286.3	521474	452189	456900	388915	426752	334190	342020	246813	105173	456900	388915	246813	4	4	0	0.851202	0.540189	0.999831	0.328546	0.242644	0.0581975	8.11849	12.1416	51.518
sp|P63330|PP2AA_MOUSE;sp|P97470|PP4C_MOUSE	Serine/threonine-protein phosphatase 2A catalytic subunit alpha isoform OS=Mus musculus GN=Ppp2ca PE=1 SV=1	9	416.97	609331	543343	198652	423018	232880	202842	238054	152467	34638.4	609331	459235	515043	551467	405555	395078	437439	195173	92730.6	515043	405555	195173	2	6	2	0.78742	0.378945	0.999831	0.330155	0.42416	0.0597905	14.372	19.3974	73.2141
sp|Q05186|RCN1_MOUSE	Reticulocalbin-1 OS=Mus musculus GN=Rcn1 PE=1 SV=1	5	295.37	462991	428076	191173	239315	187116	343533	311931	766964	402210	462991	361811	495652	311983	325859	669102	573194	981789	1.07676e+06	462991	325859	981789	1	0	4	0.703814	2.12054	0.999831	0.330155	0.808749	0.0596084	15.8542	46.4357	30.5005
sp|Q8VCR8|MYLK2_MOUSE;sp|P47811|MK14_MOUSE	Myosin light chain kinase 2, skeletal/cardiac muscle OS=Mus musculus GN=Mylk2 PE=2 SV=2	4	258.59	252586	398825	50774.9	117778	208856	86943.5	100246	44297.9	10407.5	252586	337088	131644	153542	363719	169341	184209	56705.7	27861.9	252586	169341	56705.7	2	3	1	0.670428	0.224501	0.999831	0.330155	0.875514	0.0594346	42.9461	51.144	92.8652
sp|Q6GSS7|H2A2A_MOUSE;sp|P22752|H2A1_MOUSE	Histone H2A type 2-A OS=Mus musculus GN=Hist2h2aa1 PE=1 SV=3	1	205.48	1.68191e+06	1.52321e+06	818228	2.36225e+06	874088	144686	1.03602e+06	74220.9	21109.5	1.68191e+06	1.28743e+06	2.12141e+06	3.07955e+06	1.52221e+06	281806	1.90376e+06	95010	56512.5	1.68191e+06	1.52221e+06	95010	1	1	2	0.905046	0.0564894	0.999831	0.330155	0.510686	0.0586901	24.5855	86.1171	154.077
sp|Q61206|PA1B2_MOUSE	Platelet-activating factor acetylhydrolase IB subunit beta OS=Mus musculus GN=Pafah1b2 PE=1 SV=2	3	169.32	413253	456364	83416.9	293398	200349	156110	127146	104860	43176.7	413253	385720	216274	382488	348903	304057	233639	134231	115589	385720	348903	134231	1	0	2	0.90455	0.348	0.999831	0.330155	0.823096	0.0597391	31.5203	11.401	39.3807
sp|Q6PDL0|DC1L2_MOUSE	Cytoplasmic dynein 1 light intermediate chain 2 OS=Mus musculus GN=Dync1li2 PE=1 SV=2	3	126.82	140989	166158	23191.7	115880	89171.8	76304.6	31915.5	42132.5	13260.8	140989	140437	60128.9	151068	155291	148619	58646.9	53933.8	35500.5	140437	151068	53933.8	2	1	0	1.07569	0.384042	0.999831	0.330155	0.238374	0.0590417	40.8656	2.22534	24.7814
sp|Q9ERF3|WDR61_MOUSE	WD repeat-containing protein 61 OS=Mus musculus GN=Wdr61 PE=2 SV=1	1	80.24	29080.5	36823.2	10131.9	24413.9	15595.7	5646.18	12264.2	10454	2838.87	29080.5	31123	26268.9	31827.2	27159.7	10997.1	22536.3	13382.2	7599.94	29080.5	27159.7	13382.2	0	0	0	0.933947	0.460176	0.999831	0.330155	0.359178	0.0591191	8.45536	46.8574	51.9184
sp|P99024|TBB5_MOUSE	Tubulin beta-5 chain OS=Mus musculus GN=Tubb5 PE=1 SV=1	4	2124.74	2.05601e+06	1.79462e+06	449828	1.51361e+06	805965	490685	805469	189002	112554	2.05601e+06	1.51682e+06	1.16627e+06	1.97322e+06	1.40357e+06	955713	1.4801e+06	241942	301318	1.51682e+06	1.40357e+06	301318	4	1	0	0.925339	0.198652	0.999831	0.33207	0.701115	0.0607009	28.3721	35.3122	103.542
sp|P10126|EF1A1_MOUSE;sp|P62631|EF1A2_MOUSE	Elongation factor 1-alpha 1 OS=Mus musculus GN=Eef1a1 PE=1 SV=3	24	1699.32	6.55897e+07	6.41256e+07	1.22425e+07	4.89938e+07	2.89651e+07	2.22928e+07	2.27472e+07	1.01976e+07	3.22488e+06	6.55897e+07	5.41992e+07	3.1741e+07	6.38708e+07	5.04421e+07	4.34199e+07	4.17994e+07	1.3054e+07	8.63333e+06	5.41992e+07	5.04421e+07	1.3054e+07	17	9	16	0.930681	0.240852	0.999831	0.33207	0.783922	0.060683	34.0988	19.7639	85.0972
sp|P14206|RSSA_MOUSE	40S ribosomal protein SA OS=Mus musculus GN=Rpsa PE=1 SV=4	12	698.21	4.12247e+06	3.04015e+06	1.26352e+06	2.86177e+06	1.36053e+06	1.06694e+06	1.45832e+06	887914	408334	4.12247e+06	2.56955e+06	3.27591e+06	3.73075e+06	2.36933e+06	2.0781e+06	2.67976e+06	1.13662e+06	1.09315e+06	3.27591e+06	2.36933e+06	1.13662e+06	9	6	4	0.723259	0.346963	0.999831	0.33207	0.405123	0.060372	23.4005	32.3613	55.2238
sp|Q9D8B3|CHM4B_MOUSE	Charged multivesicular body protein 4b OS=Mus musculus GN=Chmp4b PE=2 SV=2	2	88.69	157314	107109	25670.6	149841	42584.2	23877.3	32919.9	28030.2	17625.4	157314	90528.5	66555.8	195340	74159.6	46506	60492.4	35881.4	47185.1	90528.5	74159.6	47185.1	1	2	0	0.819184	0.521218	0.999831	0.332213	0.795679	0.0610916	44.878	75.1537	25.7436
sp|Q8CJ26|NRADD_MOUSE	Death domain-containing membrane protein NRADD OS=Mus musculus GN=Nradd PE=1 SV=1	1	85.64	60657.9	80708.9	48238	43123.7	47738	53655.5	69450.9	121731	88536.1	60657.9	68215.4	125066	56218.2	83134.8	104505	127621	155827	237021	68215.4	83134.8	155827	0	0	1	1.21871	2.28434	0.999831	0.332213	0.946882	0.0611032	41.5939	29.7673	32.7388
sp|P68372|TBB4B_MOUSE	Tubulin beta-4B chain OS=Mus musculus GN=Tubb4b PE=1 SV=1	1	2165.14	689485	649282	139378	634598	268709	139979	268741	69353.9	37853.1	689485	548775	361364	827294	467951	272639	493829	88779.8	101337	548775	467951	101337	1	0	0	0.85272	0.18466	0.999831	0.335694	0.80497	0.0630212	30.8723	53.8319	101.024
sp|P02469|LAMB1_MOUSE;sp|Q61292|LAMB2_MOUSE	Laminin subunit beta-1 OS=Mus musculus GN=Lamb1 PE=1 SV=3	23	1373.06	817275	1.12704e+06	727033	549038	588744	651454	797226	2.70603e+06	1.37438e+06	817275	952581	1.88497e+06	715753	1.02529e+06	1.26884e+06	1.46496e+06	3.46398e+06	3.67936e+06	952581	1.02529e+06	3.46398e+06	5	5	22	1.07632	3.63642	0.999831	0.335694	0.619002	0.0668408	47.7171	27.629	42.5544
sp|P09541|MYL4_MOUSE	Myosin light chain 4 OS=Mus musculus GN=Myl4 PE=2 SV=3	13	869.22	1.33363e+07	8.90703e+06	2.39462e+06	1.22318e+07	4.86542e+06	3.38621e+06	3.5631e+06	2.45978e+06	1.0829e+06	1.33363e+07	7.52825e+06	6.20852e+06	1.5946e+07	8.47303e+06	6.59536e+06	6.54744e+06	3.14877e+06	2.89903e+06	7.52825e+06	8.47303e+06	3.14877e+06	5	7	5	1.1255	0.41826	0.999831	0.335694	0.720935	0.0680615	42.0206	47.8469	48.5456
sp|Q8CGY6|UN45B_MOUSE	Protein unc-45 homolog B OS=Mus musculus GN=Unc45b PE=1 SV=1	13	722.45	777896	717319	148177	712341	273735	183309	265983	129246	23013.8	777896	606280	384178	928643	476705	357034	488762	165448	61610.3	606280	476705	165448	15	4	0	0.786277	0.27289	0.999831	0.335694	0.891271	0.0667483	33.4884	51.3176	93.365
sp|Q91XV3|BASP1_MOUSE	Brain acid soluble protein 1 OS=Mus musculus GN=Basp1 PE=1 SV=3	13	922.72	2.3096e+06	1.60281e+06	1.29034e+06	1.02609e+06	744832	1.60538e+06	1.74545e+06	4.26736e+06	2.10702e+06	2.3096e+06	1.3547e+06	3.34546e+06	1.33766e+06	1.29711e+06	3.12681e+06	3.20738e+06	5.46263e+06	5.64072e+06	2.3096e+06	1.33766e+06	5.46263e+06	10	4	11	0.579174	2.36518	0.999831	0.335694	0.550538	0.068214	42.6116	54.4052	28.4347
sp|P12032|TIMP1_MOUSE	Metalloproteinase inhibitor 1 OS=Mus musculus GN=Timp1 PE=2 SV=2	10	596.97	9.32895e+06	1.83167e+07	6.40836e+06	1.16639e+07	9.32842e+06	1.22222e+07	9.49874e+06	3.20301e+07	1.16233e+07	9.32895e+06	1.54814e+07	1.66149e+07	1.52056e+07	1.62453e+07	2.38053e+07	1.74546e+07	4.10016e+07	3.11168e+07	1.54814e+07	1.62453e+07	3.11168e+07	6	4	4	1.04934	2.00996	0.999831	0.335694	0.259128	0.0665345	28.3922	25.4838	39.6009
sp|Q9JKS4|LDB3_MOUSE	LIM domain-binding protein 3 OS=Mus musculus GN=Ldb3 PE=1 SV=1	10	606.07	1.51286e+06	2.4482e+06	575904	1.2308e+06	1.01655e+06	835345	619461	657810	78384.1	1.51286e+06	2.06923e+06	1.49314e+06	1.60453e+06	1.7703e+06	1.62701e+06	1.1383e+06	842062	209843	1.51286e+06	1.62701e+06	842062	6	10	3	1.07545	0.556602	0.999831	0.335694	0.983985	0.0660333	19.3326	5.39357	64.9601
sp|P26638|SYSC_MOUSE	Serine--tRNA ligase, cytoplasmic OS=Mus musculus GN=Sars PE=2 SV=3	9	563.59	642915	559975	226134	529852	256906	242222	246340	201531	55532.4	642915	473292	586295	690742	447396	471779	452665	257980	148666	586295	471779	257980	6	6	2	0.804678	0.440017	0.999831	0.335694	0.753194	0.0652628	15.2175	24.9726	53.7586
sp|Q9QZ47|TNNT3_MOUSE	Troponin T, fast skeletal muscle OS=Mus musculus GN=Tnnt3 PE=1 SV=3	9	725.55	9.65963e+06	7.73864e+06	2.57042e+06	5.4894e+06	3.56022e+06	2.53476e+06	3.58185e+06	2.09231e+06	662343	9.65963e+06	6.54072e+06	6.66429e+06	7.15626e+06	6.20005e+06	4.93699e+06	6.5819e+06	2.67836e+06	1.77316e+06	6.66429e+06	6.20005e+06	2.67836e+06	5	5	8	0.930338	0.401897	0.999831	0.335694	0.329343	0.0669998	23.1726	18.2553	69.482
sp|Q5MJS3|DMP4_MOUSE	Dentin matrix protein 4 OS=Mus musculus GN=Fam20c PE=2 SV=1	6	265.16	284263	281317	91341.1	131854	170486	112147	401348	242952	210695	284263	237770	236819	171891	296899	218431	737504	311002	564052	237770	218431	564052	0	0	7	0.918663	2.37226	0.999831	0.335694	0.581121	0.0634549	10.722	27.5805	39.9028
sp|Q8BL66|EEA1_MOUSE	Early endosome antigen 1 OS=Mus musculus GN=Eea1 PE=2 SV=2	7	268.25	243848	246564	73124.1	180048	69091.5	56435.8	89245.2	86139.9	24158.7	243848	208397	189588	234720	120321	109921	163994	110268	64675.4	208397	120321	110268	5	1	2	0.577367	0.529123	0.999831	0.335694	0.185004	0.0673989	12.878	44.6785	44.0036
sp|P10853|H2B1F_MOUSE;sp|P70696|H2B1A_MOUSE;sp|Q64524|H2B2E_MOUSE	Histone H2B type 1-F/J/L OS=Mus musculus GN=Hist1h2bf PE=1 SV=2	7	414.09	2.16977e+06	2.16035e+06	836234	2.16735e+06	870120	707241	1.20266e+06	206982	124745	2.16977e+06	1.82594e+06	2.1681e+06	2.82547e+06	1.5153e+06	1.3775e+06	2.20997e+06	264957	333957	2.1681e+06	1.5153e+06	333957	3	4	0	0.698906	0.154032	0.999831	0.335694	0.623509	0.0669565	9.63841	41.9278	117.866
sp|P62774|MTPN_MOUSE	Myotrophin OS=Mus musculus GN=Mtpn PE=1 SV=2	6	323.76	917422	1.02791e+06	223762	656790	385036	319831	294591	301527	120435	917422	868795	580147	856225	670532	622939	541331	385984	322417	868795	670532	385984	8	2	0	0.771795	0.444275	0.999831	0.335694	0.69647	0.063093	23.1136	17.2026	27.0342
sp|Q9JHK4|PGTA_MOUSE	Geranylgeranyl transferase type-2 subunit alpha OS=Mus musculus GN=Rabggta PE=1 SV=1	6	253.1	190165	221313	36482	204021	79502.1	43562.5	51418.9	33031.3	30793.3	190165	187054	94586.4	265971	138451	84847.1	94485.8	42283.3	82437	187054	138451	82437	7	2	0	0.740167	0.440712	0.999831	0.335694	0.947005	0.0673757	34.5311	57.0495	37.4074
sp|P50752|TNNT2_MOUSE	Troponin T, cardiac muscle OS=Mus musculus GN=Tnnt2 PE=1 SV=2	5	335.11	2.5878e+06	2.1443e+06	835144	1.79762e+06	1.08412e+06	1.08048e+06	893207	873792	251152	2.5878e+06	1.81237e+06	2.16527e+06	2.34346e+06	1.88798e+06	2.10447e+06	1.64133e+06	1.11854e+06	672360	2.16527e+06	2.10447e+06	1.11854e+06	2	3	2	0.971921	0.516582	0.999831	0.335694	0.880385	0.0671154	17.7399	10.7879	42.3913
sp|P63328|PP2BA_MOUSE;sp|P48455|PP2BC_MOUSE	Serine/threonine-protein phosphatase 2B catalytic subunit alpha isoform OS=Mus musculus GN=Ppp3ca PE=1 SV=1	1	269.05	113620	106495	16830	95052.7	33687	19513.9	32661.7	18100.2	7648.79	113620	90010.3	43634.9	123915	58665.2	38007.4	60018	23170	20476.6	90010.3	58665.2	23170	2	1	0	0.651761	0.257415	0.999831	0.335694	0.695795	0.0675027	43.1978	60.9844	63.9354
sp|Q8C0C7|SYFA_MOUSE	Phenylalanine--tRNA ligase alpha subunit OS=Mus musculus GN=Farsa PE=2 SV=1	5	289.28	251744	236302	55414.1	227567	101545	115680	86837	56722	10624.2	251744	199723	143672	296668	176838	225310	159569	72609.7	28442.2	199723	225310	72609.7	4	3	1	1.12812	0.363552	0.999831	0.335694	0.511632	0.0678379	27.245	25.8772	76.7977
sp|Q61990|PCBP2_MOUSE	Poly(rC)-binding protein 2 OS=Mus musculus GN=Pcbp2 PE=1 SV=1	1	229.32	169650	193924	46061	167597	89526.6	68556.9	69223.9	38930.7	19497.2	169650	163905	119422	218488	155909	133529	127204	49835.1	52196.1	163905	155909	52196.1	0	2	0	0.951212	0.318453	0.999831	0.335694	0.641932	0.0642511	18.2071	26.0092	57.5868
sp|Q60870|REEP5_MOUSE	Receptor expression-enhancing protein 5 OS=Mus musculus GN=Reep5 PE=1 SV=1	3	103.25	786707	979891	46045.9	564093	128128	163095	93178.8	115098	14692.5	786707	828206	119383	735379	223133	317662	171222	147336	39333.3	786707	317662	147336	0	2	1	0.403787	0.187282	0.999831	0.335694	0.830979	0.0654097	68.812	64.079	58.9059
sp|P63024|VAMP3_MOUSE;sp|Q62442|VAMP1_MOUSE	Vesicle-associated membrane protein 3 OS=Mus musculus GN=Vamp3 PE=1 SV=1	1	224.82	169230	315804	72344.6	142297	93862.9	79974.2	61921	98688.6	39448.7	169230	266919	187567	185505	163460	155767	113784	126331	105608	187567	163460	113784	1	0	0	0.871476	0.606631	0.999831	0.335694	0.358379	0.0682884	24.9744	9.17444	9.05751
sp|Q9Z2X1|HNRPF_MOUSE	Heterogeneous nuclear ribonucleoprotein F OS=Mus musculus GN=Hnrnpf PE=1 SV=3	2	186.18	292139	242184	65482.3	187917	104255	104922	85419.6	84105	15372	292139	204695	169775	244977	181558	204358	156964	107663	41152.6	204695	204358	107663	1	1	1	0.998354	0.525966	0.999831	0.335694	0.868503	0.0677196	28.3671	15.2757	57.02
sp|Q91XC8|DAP1_MOUSE	Death-associated protein 1 OS=Mus musculus GN=Dap PE=1 SV=3	2	58.8	201952	69167.5	38176.4	79407.7	34570.4	50548.5	34972.9	30747.8	12114.2	201952	58460.6	98979.7	103520	60203.6	98454	64265	39360.2	32431	98979.7	98454	39360.2	1	1	0	0.994688	0.39766	0.999831	0.335694	0.565011	0.0643252	61.751	27.0986	36.9145
sp|Q60648|SAP3_MOUSE	Ganglioside GM2 activator OS=Mus musculus GN=Gm2a PE=1 SV=2	2	75.95	208798	284220	93687.7	193147	154576	139443	184921	344277	156680	208798	240224	242903	251796	269192	271595	339805	440709	419449	240224	269192	419449	1	0	1	1.12059	1.74608	0.999831	0.335694	0.431503	0.0655269	8.22258	4.08947	13.2986
sp|Q9EP52|TWSG1_MOUSE	Twisted gastrulation protein homolog 1 OS=Mus musculus GN=Twsg1 PE=1 SV=1	2	67.94	46192.9	34202.8	23425.7	52025	57987.9	55229.9	45428.8	51092	61814.3	46192.9	28908.3	60735.7	67822.3	100985	107572	83478.4	65402.8	165483	46192.9	100985	83478.4	0	2	2	2.18615	1.80717	0.999831	0.335694	0.0283748	0.0644231	35.1893	23.1248	50.8979
sp|Q9DBD0|ICA_MOUSE	Inhibitor of carbonic anhydrase OS=Mus musculus GN=Ica PE=1 SV=1	2	71.64	12320.9	15782	2433.8	12582.4	7433.93	11263.2	12431.6	15625.1	6533.49	12320.9	13339	6310.1	16403	12946	21937.4	22843.8	20001.7	17490.8	12320.9	16403	20001.7	0	0	0	1.33131	1.62339	0.999831	0.335694	0.114927	0.0640156	35.6444	26.5304	13.3163
sp|Q6PCP5|MFF_MOUSE	Mitochondrial fission factor OS=Mus musculus GN=Mff PE=1 SV=1	2	84.81	64600.8	58759	9472.92	53012.1	40724.5	14827.5	4850.75	6766.46	14289.2	64600.8	49663.3	24560.3	69109.3	70920.9	28879.8	8913.58	8661.74	38253.7	49663.3	69109.3	8913.58	0	1	0	1.39156	0.17948	0.999831	0.335694	0.609971	0.0679877	43.7261	42.212	91.4186
sp|P08030|APT_MOUSE	Adenine phosphoribosyltransferase OS=Mus musculus GN=Aprt PE=2 SV=1	2	147.22	97339.7	77558.7	23784.4	57784	40036.1	18004.3	39052	10368.5	5742.69	97339.7	65552.9	61665.7	75330.1	69722.1	35067.1	71760.6	13272.7	15373.8	65552.9	69722.1	15373.8	1	1	0	1.0636	0.234525	0.999831	0.335694	0.389665	0.0644498	26.1461	36.3226	99.1308
sp|Q9CR57|RL14_MOUSE	60S ribosomal protein L14 OS=Mus musculus GN=Rpl14 PE=2 SV=3	1	80.08	58672	27460.3	11290.1	35167.3	13656.9	14891.8	16879.3	4877.99	551.114	58672	23209.5	29271.7	45845.9	23783.3	29005	31016.9	6244.31	1475.39	29271.7	29005	6244.31	0	1	1	0.990889	0.213323	0.999831	0.335694	0.81292	0.0682194	51.1943	35.0689	122.825
sp|Q569Z6|TR150_MOUSE	Thyroid hormone receptor-associated protein 3 OS=Mus musculus GN=Thrap3 PE=1 SV=1	1	56.1	41746.4	33698.8	11746.1	38465.9	11922.4	15151.4	11383.6	8389.4	389.813	41746.4	28482.4	30453.9	50146.1	20762.7	29510.5	20918.1	10739.3	1043.57	30453.9	29510.5	10739.3	1	0	0	0.969022	0.35264	0.999831	0.335694	0.847946	0.062705	21.3257	45.0726	91.174
sp|P62322|LSM5_MOUSE	U6 snRNA-associated Sm-like protein LSm5 OS=Mus musculus GN=Lsm5 PE=3 SV=2	1	38.39	16935.3	27873.2	16548.6	149457	13569.3	29485.6	13541.4	1801.71	1473.21	16935.3	23558.5	42905.4	194839	23630.7	57429.4	24883.2	2306.36	3943.95	23558.5	57429.4	3943.95	0	1	0	2.43773	0.167411	0.999831	0.335694	0.148278	0.0624907	48.5419	98.6002	121.303
sp|Q9Z2Z9|GFPT2_MOUSE	Glucosamine--fructose-6-phosphate aminotransferase [isomerizing] 2 OS=Mus musculus GN=Gfpt2 PE=2 SV=3	1	62.92	24970.7	18403.6	6560.12	20753.3	9554.24	5996.45	8544.49	3110.84	2599.71	24970.7	15554.8	17008.4	27055	16638.5	11679.4	15701.1	3982.19	6959.7	17008.4	16638.5	6959.7	1	1	0	0.978254	0.409192	0.999831	0.335694	0.790785	0.0630289	26.4317	42.5167	68.586
sp|P50518|VATE1_MOUSE	V-type proton ATPase subunit E 1 OS=Mus musculus GN=Atp6v1e1 PE=1 SV=2	1	41.06	16024.8	28543.4	5803.65	16103.1	24693.4	11221.1	7131.72	470.408	1839.44	16024.8	24125	15047.1	20992.8	43003.1	21855.5	13105	602.169	4924.36	16024.8	21855.5	4924.36	0	1	0	1.36386	0.307297	0.999831	0.335694	0.179714	0.0648166	27.0827	43.5615	102.244
sp|Q9D7M1|CT011_MOUSE	Protein C20orf11 homolog OS=Mus musculus PE=2 SV=1	1	36.85	25753.8	17074	4883.45	19673	5013.4	3692.21	10539.9	854.151	548.565	25753.8	14431	12661.3	25646.8	8730.73	7191.35	19367.8	1093.4	1468.57	14431	8730.73	1468.57	0	0	1	0.604998	0.101765	0.999831	0.335694	0.395121	0.0680387	40.3253	73.9002	142.876
sp|P68433|H31_MOUSE	Histone H3.1 OS=Mus musculus GN=Hist1h3a PE=1 SV=2	1	69.03	48333.6	122804	15464.3	30852.4	19089.5	7509.48	21519.5	6953.31	9480.28	48333.6	103794	40094.3	40220.7	33244.1	14626.3	39543.6	8900.92	25379.7	48333.6	33244.1	25379.7	1	1	0	0.687804	0.525094	0.999831	0.335694	0.0798662	0.0674786	54.0695	45.0593	62.3206
sp|A2AKG8|K1797_MOUSE	Uncharacterized protein KIAA1797 OS=Mus musculus GN=Kiaa1797 PE=2 SV=1	1	36.31	7099.21	9361.82	3549.63	4651.01	3808.28	2261.17	3987.52	1927.02	957.129	7099.21	7912.63	9203.09	6063.29	6632.04	4404.11	7327.33	2466.78	2562.34	7912.63	6063.29	2562.34	0	1	0	0.766279	0.323828	0.999831	0.335694	0.115147	0.0683927	13.1437	20.3092	67.4725
sp|P26039|TLN1_MOUSE;sp|Q71LX4|TLN2_MOUSE	Talin-1 OS=Mus musculus GN=Tln1 PE=1 SV=2	80	5283.65	1.32955e+07	1.94891e+07	4.57204e+06	9.8474e+06	8.10251e+06	6.53004e+06	5.31052e+06	6.23738e+06	1.66892e+06	1.32955e+07	1.64722e+07	1.18539e+07	1.28376e+07	1.41104e+07	1.27186e+07	9.75843e+06	7.98447e+06	4.46788e+06	1.32955e+07	1.28376e+07	7.98447e+06	46	56	29	0.965559	0.600541	0.999831	0.336123	0.829715	0.0686702	17.0312	5.83469	36.3699
sp|Q00993|UFO_MOUSE	Tyrosine-protein kinase receptor UFO OS=Mus musculus GN=Axl PE=1 SV=2	8	432.85	284843	272109	115984	232147	159645	242963	200033	397194	233281	284843	229987	300712	302639	278018	473222	367575	508448	624518	284843	302639	508448	1	5	6	1.06248	1.78501	0.999831	0.336161	0.315683	0.0688683	13.651	30.2622	25.7249
sp|O88990|ACTN3_MOUSE	Alpha-actinin-3 OS=Mus musculus GN=Actn3 PE=2 SV=1	36	3507.1	1.72119e+07	2.36142e+07	6.01444e+06	1.32234e+07	1.0736e+07	7.36711e+06	7.2396e+06	7.40214e+06	1.99215e+06	1.72119e+07	1.99588e+07	1.55936e+07	1.72387e+07	1.86965e+07	1.4349e+07	1.33033e+07	9.47547e+06	5.33319e+06	1.72119e+07	1.72387e+07	9.47547e+06	26	18	19	1.00156	0.550519	0.999831	0.337109	0.793192	0.069711	12.5469	13.2011	42.5378
sp|Q61001|LAMA5_MOUSE	Laminin subunit alpha-5 OS=Mus musculus GN=Lama5 PE=1 SV=4	10	468.43	153364	208769	86824.2	96584.9	123134	186269	111436	404431	238122	153364	176452	225108	125913	214436	362798	204771	517711	637477	176452	214436	517711	2	2	8	1.21526	2.93401	0.999831	0.337109	0.618933	0.0696545	19.7992	51.0685	49.2862
sp|Q61584|FXR1_MOUSE	Fragile X mental retardation syndrome-related protein 1 OS=Mus musculus GN=Fxr1 PE=1 SV=2	5	264.28	1.04147e+06	699503	179174	680619	263531	266350	263381	209925	85849	1.04147e+06	591222	464542	887289	458934	518773	483980	268725	229827	591222	518773	268725	3	2	1	0.877458	0.454525	0.999831	0.337109	0.74292	0.0703546	43.3731	37.315	41.7987
sp|Q80XI3|IF4G3_MOUSE	Eukaryotic translation initiation factor 4 gamma 3 OS=Mus musculus GN=Eif4g3 PE=1 SV=2	3	245.59	81416.6	99133.4	25140.8	73811.5	57686	38444.2	33020.2	28025.1	5140.31	81416.6	83787.8	65182.2	96224.4	100459	74878.3	60676.8	35874.9	13761.2	81416.6	96224.4	35874.9	3	1	0	1.18188	0.440634	0.999831	0.337109	0.412152	0.0704931	13.1871	15.1469	63.8293
sp|P60766|CDC42_MOUSE	Cell division control protein 42 homolog OS=Mus musculus GN=Cdc42 PE=1 SV=2	3	160.35	263089	323652	82673	193210	127479	112537	102934	96692.3	41227.1	263089	273551	214345	251878	222002	219189	189149	123776	110369	263089	222002	123776	1	3	0	0.843829	0.470471	0.999831	0.337109	0.671867	0.0697409	12.6227	7.84139	29.8727
sp|O70591|PFD2_MOUSE	Prefoldin subunit 2 OS=Mus musculus GN=Pfdn2 PE=2 SV=2	2	117.15	371024	310498	67457.8	317118	175384	177749	71541.9	136642	32758.9	371024	262434	174897	413411	305427	346203	131463	174916	87699.1	262434	346203	131463	2	0	0	1.3192	0.500938	0.999831	0.337109	0.243112	0.0705888	36.4635	15.3594	33.1978
sp|O54962|BAF_MOUSE	Barrier-to-autointegration factor OS=Mus musculus GN=Banf1 PE=1 SV=1	2	105.19	171529	177262	101026	175966	121899	114382	78510.9	67235.3	25151.3	171529	149822	261928	229398	212285	222783	144269	86067.8	67332.7	171529	222783	86067.8	0	1	0	1.29881	0.501767	0.999831	0.337109	0.471277	0.0701823	30.5807	3.89631	40.4339
sp|Q9R0N0|GALK1_MOUSE	Galactokinase OS=Mus musculus GN=Galk1 PE=2 SV=1	2	117.88	66391.2	59125.9	11923.9	41842.5	31418.4	15086.8	21144.2	8300.2	6225.85	66391.2	49973.4	30915	54547.9	54714.5	29384.7	38853.9	10625.1	16667.3	49973.4	54547.9	16667.3	1	1	1	1.09154	0.333523	0.999831	0.337109	0.862103	0.069871	36.1648	31.5398	67.414
sp|Q99KN9|EPN4_MOUSE	Clathrin interactor 1 OS=Mus musculus GN=Clint1 PE=1 SV=2	1	37.44	41407.1	30743.9	8479.68	28249.9	20630.5	12417.1	14949.3	5799.4	1553.64	41407.1	25984.8	21985.2	36828	35927.5	24184.9	27470.3	7423.8	4159.26	25984.8	35927.5	7423.8	0	0	0	1.38264	0.285698	0.999831	0.338623	0.692814	0.0710974	34.4234	21.8296	96.9615
sp|Q9Z121|CCL8_MOUSE	C-C motif chemokine 8 OS=Mus musculus GN=Ccl8 PE=2 SV=1	3	137.33	355912	317936	110324	256101	166328	116618	603803	478960	139852	355912	268721	286037	333866	289658	227138	1.10953e+06	613115	374399	286037	289658	613115	0	0	3	1.01266	2.14348	0.999831	0.339745	0.718027	0.0715254	15.2065	18.9119	53.6494
sp|Q8CGA0|PPM1F_MOUSE	Protein phosphatase 1F OS=Mus musculus GN=Ppm1f PE=2 SV=1	3	123.88	148370	169975	20903.2	106548	55882.4	25965.9	42882.1	28429	5084.99	148370	143663	54195.6	138902	97318.1	50574.1	78798.8	36392	13613.1	143663	97318.1	36392	5	0	0	0.677404	0.253314	0.999831	0.341273	0.665678	0.0720402	45.9799	46.2238	77.0514
sp|P62827|RAN_MOUSE;sp|Q61820|RANT_MOUSE	GTP-binding nuclear protein Ran OS=Mus musculus GN=Ran PE=1 SV=3	8	346.48	1.68896e+06	1.29196e+06	778895	1.22946e+06	683889	499905	685031	508574	104957	1.68896e+06	1.09197e+06	2.01943e+06	1.60279e+06	1.19098e+06	973671	1.25879e+06	651025	280981	1.68896e+06	1.19098e+06	651025	3	4	2	0.705155	0.385459	0.999831	0.345815	0.375916	0.0733903	29.3772	25.444	67.6051
sp|P10637|TAU_MOUSE	Microtubule-associated protein tau OS=Mus musculus GN=Mapt PE=1 SV=3	4	149.3	215188	428642	116504	95779.6	101332	38237.1	43906.9	113860	707.607	215188	362289	302059	124863	176467	74474.9	80681.9	145752	1894.34	302059	124863	80681.9	4	1	0	0.413374	0.267107	0.999831	0.345815	0.0183165	0.0732391	25.224	40.7105	94.6504
sp|Q8VHX6|FLNC_MOUSE	Filamin-C OS=Mus musculus GN=Flnc PE=1 SV=3	101	6952.01	7.11e+07	9.83414e+07	2.38563e+07	5.5878e+07	5.22082e+07	3.00091e+07	3.30264e+07	2.52958e+07	7.59285e+06	7.11e+07	8.31185e+07	6.18521e+07	7.28453e+07	9.09195e+07	5.84491e+07	6.06883e+07	3.23812e+07	2.03269e+07	7.11e+07	7.28453e+07	3.23812e+07	47	51	59	1.02455	0.455431	0.999831	0.346377	0.926625	0.0742936	14.8052	21.9652	54.8138
sp|O08788|DCTN1_MOUSE	Dynactin subunit 1 OS=Mus musculus GN=Dctn1 PE=1 SV=3	10	520.39	600872	574975	161542	415783	211078	166005	206445	172729	90544.9	600872	485971	418828	542036	367588	323330	379357	221111	242398	485971	367588	242398	5	5	6	0.756399	0.498792	0.999831	0.346377	0.360943	0.0741669	18.3427	28.1351	30.5673
sp|Q91W50|CSDE1_MOUSE	Cold shock domain-containing protein E1 OS=Mus musculus GN=Csde1 PE=2 SV=1	9	391.96	470984	453744	98479.7	281188	176657	117042	196026	52078.9	30372.3	470984	383506	255327	366571	307645	227965	360210	66666.1	81309.9	383506	307645	81309.9	6	4	4	0.802192	0.212017	0.999831	0.346377	0.446068	0.0741426	29.3201	23.1311	97.6488
sp|Q60823|AKT2_MOUSE;sp|P31750|AKT1_MOUSE	RAC-beta serine/threonine-protein kinase OS=Mus musculus GN=Akt2 PE=1 SV=1	5	209.65	219082	262075	50934.7	181247	89167.1	65852	72553.6	56796	35761.5	219082	221506	132058	236283	155283	128261	133322	72704.5	95737.2	219082	155283	95737.2	7	1	0	0.708789	0.436993	0.999831	0.346377	0.697177	0.074188	26.6959	32.4419	30.4197
sp|Q3TW96|UAP1L_MOUSE;sp|Q91YN5|UAP1_MOUSE	UDP-N-acetylhexosamine pyrophosphorylase-like protein 1 OS=Mus musculus GN=Uap1l1 PE=2 SV=1	11	571.22	1.27277e+06	1.36029e+06	230120	950256	563874	377667	447021	238235	96455.1	1.27277e+06	1.14972e+06	596629	1.2388e+06	981976	735585	821431	304965	258220	1.14972e+06	981976	304965	4	12	3	0.854102	0.265252	0.999831	0.348314	0.976998	0.0753374	35.7861	25.534	67.7193
sp|Q61029|LAP2B_MOUSE;sp|Q61033|LAP2A_MOUSE	Lamina-associated polypeptide 2, isoforms beta/delta/epsilon/gamma OS=Mus musculus GN=Tmpo PE=1 SV=4	4	228.53	171722	141694	82511.5	111924	73006.4	117526	52218.4	83306.8	25519.2	171722	119760	213927	145910	127139	228908	95954.8	106641	68317.7	171722	145910	95954.8	2	4	1	0.849684	0.558779	0.999831	0.348314	0.963903	0.0751139	27.9975	32.3674	21.8999
sp|Q3TCJ1|F175B_MOUSE	BRISC complex subunit Abro1 OS=Mus musculus GN=Fam175b PE=2 SV=1	2	96.82	53703.7	24919.6	15670.2	42779.5	16851.8	19951.8	17418.8	7763.84	2524.21	53703.7	21062.1	40628.1	55769.5	29347.1	38860.4	32008.1	9938.48	6757.57	40628.1	38860.4	9938.48	1	1	1	0.956492	0.244621	0.999831	0.348314	0.737019	0.0756946	42.7093	32.3833	84.7101
sp|Q9JKY5|HIP1R_MOUSE	Huntingtin-interacting protein 1-related protein OS=Mus musculus GN=Hip1r PE=1 SV=2	2	83.84	39361.9	69890.4	16155.8	29869.8	24755.3	19807.2	16368	19229.4	1698.36	39361.9	59071.6	41887.1	38939.8	43110.9	38578.7	30077.3	24615.6	4546.7	41887.1	38939.8	24615.6	1	2	0	0.929636	0.587664	0.999831	0.348314	0.498025	0.0753938	22.9296	6.26448	68.0815
sp|Q80UY2|KCMF1_MOUSE	E3 ubiquitin-protein ligase KCMF1 OS=Mus musculus GN=Kcmf1 PE=2 SV=1	1	69.95	48682.3	19871.9	6687.67	29732.5	7867.26	4831.82	13480.3	1962.12	1285.48	48682.3	16795.8	17339.1	38760.8	13700.7	9410.99	24771	2511.71	3441.36	17339.1	13700.7	3441.36	2	0	0	0.790163	0.198474	0.999831	0.348314	0.480437	0.0756584	66.1272	76.8641	122.949
sp|Q8R1T1|CHMP7_MOUSE	Charged multivesicular body protein 7 OS=Mus musculus GN=Chmp7 PE=1 SV=1	1	38.67	3371.89	897.057	388.382	5221.94	0	0	803.373	0	0	3371.89	758.195	1006.96	6807.59	99.3044	99.8053	1476.25	99.6059	99.295	1006.96	99.8053	99.6059	0	1	0	0.0991159	0.0989179	0.999831	0.348659	0.343684	0.075967	84.2457	165.822	142.357
sp|Q6ZQ58|LARP1_MOUSE	La-related protein 1 OS=Mus musculus GN=Larp1 PE=1 SV=2	1	98.6	17768.3	13039.9	2210.52	9346.24	7621.11	2266.78	5980.78	479.801	552.054	17768.3	11021.4	5731.2	12184.2	13272	4415.04	10990.1	614.192	1477.91	11021.4	12184.2	1477.91	1	1	0	1.10551	0.134094	0.999831	0.34942	0.72768	0.0763307	52.431	48.511	132.029
sp|P70402|MYBPH_MOUSE	Myosin-binding protein H OS=Mus musculus GN=Mybph PE=1 SV=2	22	1273.53	1.84478e+07	2.61871e+07	2.9809e+06	1.50802e+07	1.17559e+07	4.95847e+06	6.75132e+06	3.29717e+06	1.04744e+06	1.84478e+07	2.21334e+07	7.72855e+06	1.96593e+07	2.04727e+07	9.65767e+06	1.2406e+07	4.2207e+06	2.80412e+06	1.84478e+07	1.96593e+07	4.2207e+06	14	13	7	1.06567	0.228792	0.999831	0.349822	0.852641	0.0772102	46.4698	36.2906	80.0276
sp|Q8R0H9|GGA1_MOUSE;sp|Q6P5E6|GGA2_MOUSE	ADP-ribosylation factor-binding protein GGA1 OS=Mus musculus GN=Gga1 PE=1 SV=1	3	119.38	176047	226305	70022.2	140129	104777	89235.6	84396.8	63545.2	10791.5	176047	191273	181546	182680	182466	173805	155085	81344.1	28890.1	181546	182466	81344.1	2	1	1	1.00507	0.448063	0.999831	0.349822	0.914206	0.0769516	4.21445	2.8184	71.6826
sp|Q8CIF4|BTD_MOUSE	Biotinidase OS=Mus musculus GN=Btd PE=1 SV=2	3	153.5	83285.9	78063.5	34501.1	46712.4	46551.7	67985.5	61323.6	113411	56584.6	83285.9	65979.5	89450.8	60896.6	81068.9	132416	112686	145177	151483	83285.9	81068.9	145177	0	1	3	0.973381	1.74311	0.999831	0.349822	0.716765	0.0771541	15.2923	40.3177	15.2578
sp|P42232|STA5B_MOUSE	Signal transducer and activator of transcription 5B OS=Mus musculus GN=Stat5b PE=1 SV=1	1	79.8	29923	24077.9	3019.81	6656.55	9964.07	4696.27	6986.23	3714.22	413.136	29923	20350.7	7829.44	8677.81	17352.2	9146.99	12837.7	4754.57	1106.01	20350.7	9146.99	4754.57	2	0	0	0.449467	0.233631	0.999831	0.349822	0.333526	0.076881	57.2061	41.6043	96.3281
sp|P97927|LAMA4_MOUSE	Laminin subunit alpha-4 OS=Mus musculus GN=Lama4 PE=1 SV=2	21	980	390408	654090	499493	356350	345619	382945	483483	1.62571e+06	852260	390408	552838	1.29503e+06	464555	601888	745866	888433	2.08107e+06	2.28159e+06	552838	601888	2.08107e+06	6	4	21	1.08872	3.76433	0.999831	0.350026	0.784252	0.0774534	64.641	23.2855	43.0286
sp|P27046|MA2A1_MOUSE	Alpha-mannosidase 2 OS=Mus musculus GN=Man2a1 PE=1 SV=2	5	246.51	77535.2	83911.4	30886.2	45093.8	58849.8	66520.1	64201	108125	45339.8	77535.2	70922.1	80078.5	58786.6	102486	129562	117974	138411	121379	77535.2	102486	121379	0	1	5	1.3218	1.56547	0.999831	0.356741	0.465577	0.0791411	6.20452	36.837	8.69566
sp|Q9JKV1|ADRM1_MOUSE	Proteasomal ubiquitin receptor ADRM1 OS=Mus musculus GN=Adrm1 PE=1 SV=2	4	152.52	368865	290925	105901	178453	147840	137143	136334	102116	25258.8	368865	245891	274570	232640	257460	267115	250523	130719	67620.5	274570	257460	130719	2	3	0	0.937685	0.476087	0.999831	0.356979	0.460742	0.0793959	21.7035	7.04612	62.0934
sp|Q8VDD5|MYH9_MOUSE;sp|Q6URW6|MYH14_MOUSE	Myosin-9 OS=Mus musculus GN=Myh9 PE=1 SV=4	83	6826.26	2.93295e+07	3.13553e+07	1.37927e+07	1.46491e+07	1.38876e+07	1.35518e+07	9.76894e+06	1.54348e+07	6.25512e+06	2.93295e+07	2.65016e+07	3.57602e+07	1.90974e+07	2.4185e+07	2.6395e+07	1.79511e+07	1.97581e+07	1.67456e+07	2.93295e+07	2.4185e+07	1.79511e+07	51	35	50	0.824598	0.612049	0.999831	0.35766	0.193873	0.0805765	15.5409	16.1122	8.35297
sp|P27773|PDIA3_MOUSE	Protein disulfide-isomerase A3 OS=Mus musculus GN=Pdia3 PE=1 SV=2	18	1004.42	2.60378e+06	2.55117e+06	758902	1.93369e+06	1.16215e+06	1.26376e+06	2.36375e+06	3.22721e+06	1.14297e+06	2.60378e+06	2.15626e+06	1.9676e+06	2.52085e+06	2.02387e+06	2.46144e+06	4.34355e+06	4.13114e+06	3.05985e+06	2.15626e+06	2.46144e+06	4.13114e+06	7	4	15	1.14154	1.91589	0.999831	0.35766	0.819611	0.0811666	14.5705	11.6218	17.8959
sp|Q78PY7|SND1_MOUSE	Staphylococcal nuclease domain-containing protein 1 OS=Mus musculus GN=Snd1 PE=1 SV=1	18	845.94	1.81662e+06	1.69634e+06	473113	981333	752758	675859	680858	531122	163273	1.81662e+06	1.43375e+06	1.22663e+06	1.27931e+06	1.31091e+06	1.31638e+06	1.25112e+06	679888	437099	1.43375e+06	1.31091e+06	679888	11	9	4	0.914323	0.474202	0.999831	0.35766	0.523116	0.0799823	20.0573	1.53653	52.9422
sp|P60335|PCBP1_MOUSE;sp|P57722|PCBP3_MOUSE	Poly(rC)-binding protein 1 OS=Mus musculus GN=Pcbp1 PE=1 SV=1	9	787.64	3.72826e+06	5.04241e+06	1.06532e+06	3.48801e+06	2.34845e+06	1.78763e+06	1.53552e+06	1.41448e+06	309961	3.72826e+06	4.26186e+06	2.76205e+06	4.54714e+06	4.08977e+06	3.48178e+06	2.82162e+06	1.81067e+06	829798	3.72826e+06	4.08977e+06	1.81067e+06	6	7	1	1.09696	0.485661	0.999831	0.35766	0.535374	0.0812628	21.2116	13.2304	54.7015
sp|Q68SA9|ATS7_MOUSE	A disintegrin and metalloproteinase with thrombospondin motifs 7 OS=Mus musculus GN=Adamts7 PE=1 SV=3	7	307.78	325381	304271	134736	234593	210356	313754	232697	421595	247341	325381	257170	349330	305827	366330	611103	427596	539683	662157	325381	366330	539683	2	1	8	1.12585	1.65862	0.999831	0.35766	0.279172	0.079777	15.3941	37.7885	21.5999
sp|Q9D1J3|SARNP_MOUSE	SAP domain-containing ribonucleoprotein OS=Mus musculus GN=Sarnp PE=1 SV=3	4	174.3	368854	343628	81350.9	286672	114365	128063	147828	71315.3	20491.9	368854	290435	210918	373720	199164	249430	271645	91290.6	54859.1	290435	249430	91290.6	4	1	2	0.858814	0.314323	0.999831	0.35766	0.80229	0.0808304	27.2241	32.7817	83.3538
sp|Q99LN9|DOHH_MOUSE	Deoxyhypusine hydroxylase OS=Mus musculus GN=Dohh PE=2 SV=2	3	163.94	211649	224035	68276.6	172926	65626.3	75556.3	85276.2	75797.1	13274.6	211649	189355	177020	225434	114287	147162	156701	97027.8	35537.5	189355	147162	97027.8	2	0	1	0.777172	0.512411	0.999831	0.35766	0.390953	0.0807219	9.10937	35.1818	62.8321
sp|Q9D1L0|CHCH2_MOUSE	Coiled-coil-helix-coiled-coil-helix domain-containing protein 2, mitochondrial OS=Mus musculus GN=Chchd2 PE=1 SV=1	3	158.9	341205	407718	82028.5	279223	159207	128427	133985	97636.3	36847.1	341205	344605	212675	364009	277255	250140	246207	124984	98643.5	341205	277255	124984	1	1	3	0.812576	0.366302	0.999831	0.35766	0.989024	0.0813691	25.1115	20.018	50.2527
sp|Q60960|IMA1_MOUSE	Importin subunit alpha-1 OS=Mus musculus GN=Kpna1 PE=1 SV=2	2	114.49	49715.5	66101.1	10654.8	27523.4	26181.5	8811.82	22018.4	6309.72	4657.32	49715.5	55868.9	27624.7	35880.9	45594.6	17162.9	40460.3	8077.07	12468.1	49715.5	35880.9	12468.1	2	0	0	0.721724	0.25079	0.999831	0.35766	0.348153	0.080544	33.4496	43.9531	86.3853
sp|P84102|SERF2_MOUSE	Small EDRK-rich factor 2 OS=Mus musculus GN=Serf2 PE=2 SV=1	1	48.78	28955.1	23719.2	9470.71	24773.1	6330.36	10004.5	9539.21	6601.04	5531.94	28955.1	20047.6	24554.6	32295.4	11024.2	19485.9	17528.9	8449.99	14809.6	24554.6	19485.9	14809.6	0	1	1	0.793573	0.603128	0.999831	0.358583	0.459392	0.0817821	18.1649	51.1552	34.2708
sp|P02468|LAMC1_MOUSE	Laminin subunit gamma-1 OS=Mus musculus GN=Lamc1 PE=1 SV=2	25	1485	1.1003e+06	1.6084e+06	1.00465e+06	873469	752693	1.11034e+06	1.01056e+06	3.83189e+06	1.90485e+06	1.1003e+06	1.35942e+06	2.60475e+06	1.1387e+06	1.3108e+06	2.16262e+06	1.85698e+06	4.90519e+06	5.09948e+06	1.35942e+06	1.3108e+06	4.90519e+06	10	9	24	0.964234	3.60829	0.999831	0.360316	0.842061	0.0823813	47.6432	35.6632	45.9945
sp|P27546|MAP4_MOUSE	Microtubule-associated protein 4 OS=Mus musculus GN=Map4 PE=1 SV=3	32	1664.71	9.08939e+06	1.038e+07	3.08332e+06	5.67806e+06	4.95757e+06	4.44639e+06	3.95787e+06	3.46938e+06	925064	9.08939e+06	8.77317e+06	7.9941e+06	7.40221e+06	8.6335e+06	8.66027e+06	7.27286e+06	4.44114e+06	2.47649e+06	8.77317e+06	8.6335e+06	4.44114e+06	18	11	11	0.98408	0.506219	0.999831	0.363552	0.785766	0.0839152	6.54039	8.73108	50.9752
sp|O08539|BIN1_MOUSE;sp|D3Z6Q9|BIN2_MOUSE	Myc box-dependent-interacting protein 1 OS=Mus musculus GN=Bin1 PE=1 SV=1	23	1623.49	3.60508e+07	5.99022e+07	1.14724e+07	2.62298e+07	2.57458e+07	1.9835e+07	1.4965e+07	1.6978e+07	2.80763e+06	3.60508e+07	5.06295e+07	2.97444e+07	3.41945e+07	4.48357e+07	3.86329e+07	2.74992e+07	2.17336e+07	7.51632e+06	3.60508e+07	3.86329e+07	2.17336e+07	16	11	12	1.07163	0.602859	0.999831	0.363552	0.894361	0.0841499	27.6027	13.6277	54.371
sp|Q9EPU0|RENT1_MOUSE	Regulator of nonsense transcripts 1 OS=Mus musculus GN=Upf1 PE=1 SV=2	6	275.25	178940	155157	42189.9	72519.5	62265.3	40171.1	74724	32240.1	6594.23	178940	131139	109385	94540	108434	78241.8	137310	41270.5	17653.5	131139	94540	41270.5	6	4	0	0.720915	0.314709	0.999831	0.363552	0.110211	0.0839799	25.4476	16.1214	96.8884
sp|Q9Z2L6|MINP1_MOUSE	Multiple inositol polyphosphate phosphatase 1 OS=Mus musculus GN=Minpp1 PE=1 SV=3	5	223.97	343272	452106	191815	269893	238970	248794	319081	555929	284508	343272	382121	497317	351846	416162	484580	586333	711644	761658	382121	416162	711644	5	2	1	1.08908	1.86235	0.999831	0.363552	0.890193	0.0836783	19.6564	15.8977	13.1553
sp|Q91YN9|BAG2_MOUSE	BAG family molecular chaperone regulator 2 OS=Mus musculus GN=Bag2 PE=1 SV=1	1	81.89	45746.8	37314.8	12588.1	34532.7	23695.7	18444.9	13729	17606.6	5338.35	45746.8	31538.6	32637	45018.5	41265.5	35925.3	25228	22538.1	14291.3	32637	41265.5	22538.1	1	1	0	1.26438	0.69057	0.999831	0.363552	0.564444	0.0839625	21.5746	11.2175	27.5491
sp|Q6P549|SHIP2_MOUSE;sp|Q9ES52|SHIP1_MOUSE	Phosphatidylinositol 3,4,5-trisphosphate 5-phosphatase 2 OS=Mus musculus GN=Inppl1 PE=1 SV=1	10	481.39	428161	326895	88150.9	350897	166421	111936	173921	55149.5	19167.7	428161	276292	228548	457447	289819	218018	319591	70596.8	51313.8	276292	289819	70596.8	9	7	2	1.04896	0.255515	0.999831	0.364944	0.938182	0.0852982	33.5159	38.1864	101.676
sp|Q9CWM4|PFD1_MOUSE	Prefoldin subunit 1 OS=Mus musculus GN=Pfdn1 PE=2 SV=1	3	113.15	252966	174382	41502.9	233449	91518.3	87661.5	60301.7	23046.6	31871.7	252966	147388	107604	304336	159377	170739	110808	29502	85324	147388	170739	85324	1	4	1	1.15843	0.578906	0.999831	0.364944	0.451682	0.0852296	44.3667	38.1175	55.2919
sp|Q9ERG0|LIMA1_MOUSE	LIM domain and actin-binding protein 1 OS=Mus musculus GN=Lima1 PE=1 SV=3	2	139.14	392827	258045	185031	95750.3	142498	223431	79352.6	133945	88009.4	392827	218101	479728	124825	248158	435180	145816	171462	235610	392827	248158	171462	2	1	1	0.631722	0.436483	0.999831	0.364944	0.360979	0.0847483	36.6517	58.0067	25.0969
sp|Q9D5V5|CUL5_MOUSE	Cullin-5 OS=Mus musculus GN=Cul5 PE=1 SV=3	1	43.15	30843.1	27708.2	7476.24	6030.69	10570.9	5146.37	12395.5	7026.35	1731.14	30843.1	23419.1	19383.6	7861.91	18409.1	10023.6	22777.5	8994.41	4634.46	23419.1	10023.6	8994.41	0	0	2	0.428012	0.384064	0.999831	0.364944	0.0324826	0.0849954	23.6783	46.05	78.0407
sp|Q9WVJ3|CBPQ_MOUSE	Carboxypeptidase Q OS=Mus musculus GN=Cpq PE=2 SV=1	11	787.98	2.00234e+06	2.78648e+06	1.31795e+06	1.69912e+06	1.58664e+06	1.70037e+06	1.93677e+06	3.77029e+06	1.92491e+06	2.00234e+06	2.35514e+06	3.41703e+06	2.21506e+06	2.76311e+06	3.31182e+06	3.55895e+06	4.82634e+06	5.15319e+06	2.35514e+06	2.76311e+06	4.82634e+06	6	5	4	1.17322	2.04928	0.999831	0.365676	0.741622	0.0858611	28.4146	19.845	18.66
sp|Q9D7S9|CHMP5_MOUSE	Charged multivesicular body protein 5 OS=Mus musculus GN=Chmp5 PE=2 SV=1	1	46.49	116290	105060	32171.2	72222.4	74056.8	43791.9	40031.7	22486.7	20586.5	116290	88796.7	83409.9	94152.7	128968	85294	73560.9	28785.2	55112.1	88796.7	94152.7	55112.1	0	0	0	1.06032	0.620655	0.999831	0.365676	0.772094	0.0858832	18.3384	22.4571	42.8743
sp|Q9CXW4|RL11_MOUSE	60S ribosomal protein L11 OS=Mus musculus GN=Rpl11 PE=1 SV=4	4	190.74	748691	628441	218921	623823	276872	251852	310490	191332	45309.7	748691	531160	567595	813247	482168	490535	570547	244924	121299	567595	490535	244924	5	0	2	0.864235	0.431511	0.999831	0.368196	0.819889	0.0866834	18.9191	31.7108	74.3202
sp|Q8BX70|VP13C_MOUSE	Vacuolar protein sorting-associated protein 13C OS=Mus musculus GN=Vps13c PE=1 SV=2	1	84.92	1553.74	3437.71	7431.14	2794.41	22205.9	16192.9	64958.9	3860.58	19421.7	1553.74	2905.56	19266.6	3642.93	38671.1	31539.2	119366	4941.92	51994	2905.56	31539.2	51994	1	0	1	10.8547	17.8946	0.999831	0.371261	0.177235	0.0877829	124.667	75.1955	97.864
sp|Q9CR41|HYPK_MOUSE	Huntingtin-interacting protein K OS=Mus musculus GN=Hypk PE=2 SV=2	3	164.88	262354	200701	59222.8	164681	81022.8	94941.9	80391	73077.6	29410.5	262354	169633	153546	214686	141100	184919	147724	93546.6	78735	169633	184919	93546.6	3	1	0	1.09012	0.551465	0.999831	0.371261	0.779757	0.0882265	30.0903	20.5378	34.0476
sp|P09528|FRIH_MOUSE	Ferritin heavy chain OS=Mus musculus GN=Fth1 PE=1 SV=2	3	119.03	112251	133492	31852.1	99628.9	90718.7	66341.2	44540.5	41435.2	15187.8	112251	112828	82582.5	129881	157985	129214	81846.2	53041.2	40659.4	112251	129881	53041.2	1	0	2	1.15706	0.472522	0.999831	0.371261	0.143199	0.0878598	16.8674	11.812	36.1136
sp|Q9ET80|JPH1_MOUSE	Junctophilin-1 OS=Mus musculus GN=Jph1 PE=1 SV=1	1	100.28	43051.8	23234.2	12637	43061.6	9473.01	7892.97	17301.1	4832.09	2427.82	43051.8	19637.7	32763.9	56137.2	16497.1	15373.2	31792	6185.55	6499.54	32763.9	16497.1	6499.54	1	1	0	0.503512	0.198375	0.999831	0.371261	0.6087	0.0882453	36.8841	79.1437	99.1122
sp|P16675|PPGB_MOUSE	Lysosomal protective protein OS=Mus musculus GN=Ctsa PE=1 SV=1	15	1054.45	7.89804e+06	8.99884e+06	2.13466e+06	7.14829e+06	4.68376e+06	3.75247e+06	7.29993e+06	9.02123e+06	3.80027e+06	7.89804e+06	7.60584e+06	5.53451e+06	9.31887e+06	8.15667e+06	7.30873e+06	1.34141e+07	1.15481e+07	1.01737e+07	7.60584e+06	8.15667e+06	1.15481e+07	9	9	11	1.07242	1.51831	0.999831	0.372342	0.400733	0.0889838	18.3741	12.2153	13.8867
sp|O88448|KLC2_MOUSE	Kinesin light chain 2 OS=Mus musculus GN=Klc2 PE=1 SV=1	3	354.36	199899	179769	55191.6	160997	75099.3	67019.2	86379.1	46099.7	8034.93	199899	151942	143095	209884	130784	130534	158727	59012.1	21510.4	151942	130784	59012.1	5	1	0	0.860751	0.388387	0.999831	0.372342	0.776964	0.0890826	18.5261	29.1219	88.9282
sp|Q9ER41|TOR1B_MOUSE	Torsin-1B OS=Mus musculus GN=Tor1b PE=2 SV=2	2	53	13785.1	13470.2	6456.82	10960.8	12557.4	9094.97	4856.2	7019.67	2569.49	13785.1	11385	16740.5	14289.1	21868.4	17714.4	8923.59	8985.87	6878.8	13785.1	17714.4	8923.59	0	1	0	1.28504	0.647336	0.999831	0.372342	0.270289	0.0893451	19.2019	21.1363	14.5102
sp|P14430|HA18_MOUSE	H-2 class I histocompatibility antigen, Q8 alpha chain OS=Mus musculus GN=H2-Q8 PE=2 SV=1	1	64.2	0	1858.86	343.282	0.110481	0	372.455	40205.5	33064.7	128.485	101.825	1571.12	890.025	101.385	99.5378	725.435	73880.4	42326.1	343.968	890.025	101.385	42326.1	0	0	2	0.113913	47.5561	0.999831	0.372342	0.290789	0.0892754	86.0678	116.854	94.9577
sp|O08547|SC22B_MOUSE	Vesicle-trafficking protein SEC22b OS=Mus musculus GN=Sec22b PE=1 SV=3	2	81.65	60248.1	60292.5	23145.5	27425.4	43217.6	68053.4	17408.2	31956.9	11888	60248.1	50959.4	60009	35753.2	75262.5	132548	31988.8	40908	31825.3	60009	75262.5	31988.8	0	2	0	1.25419	0.533067	0.999831	0.372646	0.543441	0.0896291	9.27798	59.9459	14.8889
sp|P54775|PRS6B_MOUSE	26S protease regulatory subunit 6B OS=Mus musculus GN=Psmc4 PE=1 SV=2	10	562.99	1.2294e+06	1.05894e+06	315838	794854	442938	393403	471041	339660	76055.5	1.2294e+06	895019	818871	1.03621e+06	771368	766236	865570	434798	203608	895019	771368	434798	10	8	2	0.861845	0.485798	0.999831	0.372804	0.546439	0.0898779	22.259	17.9978	67.0139
sp|Q99JB8|PACN3_MOUSE	Protein kinase C and casein kinase II substrate protein 3 OS=Mus musculus GN=Pacsin3 PE=1 SV=1	4	314.4	540714	667746	120007	456269	317963	285705	179011	201872	62286.4	540714	564381	311141	594815	553726	556471	328944	258415	166747	540714	556471	258415	2	5	0	1.02914	0.477916	0.999831	0.373538	0.355988	0.0904658	29.6302	4.04193	32.3538
sp|O09127|EPHA8_MOUSE	Ephrin type-A receptor 8 OS=Mus musculus GN=Epha8 PE=1 SV=2	1	37.97	35241.4	26336	15167.9	32506.5	30642.8	23208.9	34036.7	83378.6	14372	35241.4	22259.2	39325.6	42377.1	53363.7	45204.2	62544.7	106733	38475.3	35241.4	45204.2	62544.7	0	0	1	1.2827	1.77475	0.999831	0.373538	0.112754	0.0904779	27.6105	12.1429	49.9912
sp|O88569|ROA2_MOUSE;sp|Q9CX86|ROA0_MOUSE	Heterogeneous nuclear ribonucleoproteins A2/B1 OS=Mus musculus GN=Hnrnpa2b1 PE=1 SV=2	9	554.28	2.8701e+06	2.5906e+06	861042	2.64708e+06	1.11151e+06	1.27722e+06	948487	1.22528e+06	202051	2.8701e+06	2.18958e+06	2.23241e+06	3.45087e+06	1.93567e+06	2.48766e+06	1.74291e+06	1.56848e+06	540912	2.23241e+06	2.48766e+06	1.56848e+06	5	5	4	1.11434	0.702592	0.999831	0.377547	0.803789	0.0923034	15.6801	29.2161	50.5803
sp|P60824|CIRBP_MOUSE	Cold-inducible RNA-binding protein OS=Mus musculus GN=Cirbp PE=1 SV=1	3	215.14	303851	304453	79097.9	275953	145865	82346.4	129030	71167.4	34281.8	303851	257325	205076	359745	254021	160387	237102	91101.2	91776.1	257325	254021	91776.1	1	2	1	0.987159	0.356654	0.999831	0.377547	0.911898	0.0919616	19.3467	38.6514	60.074
sp|Q9QYI3|DNJC7_MOUSE	DnaJ homolog subfamily C member 7 OS=Mus musculus GN=Dnajc7 PE=1 SV=2	1	32.66	42882.7	4700.44	418.657	35531.3	483.84	241.429	1063.97	946.318	0	42882.7	3972.82	1085.45	46320.3	842.597	470.234	1955.11	1211.38	100.577	3972.82	842.597	1211.38	1	1	0	0.21209	0.304917	0.999831	0.377547	0.61058	0.0921718	146.072	166.049	85.7009
sp|Q9CQR6|PPP6_MOUSE	Serine/threonine-protein phosphatase 6 catalytic subunit OS=Mus musculus GN=Ppp6c PE=2 SV=1	1	46.02	21586.5	16063.2	5996.72	5165.51	8707.1	2660.38	8181.61	5444.19	2011.3	21586.5	13576.6	15547.6	6734.02	15163.2	5181.65	15034.3	6969.09	5384.46	15547.6	6734.02	6969.09	1	0	0	0.433122	0.448241	0.999831	0.377547	0.0641082	0.0922686	24.6902	59.5053	56.6845
sp|Q78ZA7|NP1L4_MOUSE	Nucleosome assembly protein 1-like 4 OS=Mus musculus GN=Nap1l4 PE=1 SV=1	2	88.17	200187	114400	37994.4	165612	64039.6	96062.2	70411	21236.6	10638.4	200187	96691.4	98507.7	215901	111524	187101	129385	27185	28480.1	98507.7	187101	28480.1	2	1	1	1.89936	0.289115	0.999831	0.378241	0.365631	0.0926871	44.9453	31.4312	95.0579
sp|P58774|TPM2_MOUSE	Tropomyosin beta chain OS=Mus musculus GN=Tpm2 PE=1 SV=1	12	1530.3	2.37324e+07	1.04546e+07	7.55532e+06	1.71655e+07	6.67278e+06	5.77348e+06	6.13841e+06	5.18813e+06	2.42614e+06	2.37324e+07	8.83623e+06	1.95886e+07	2.23777e+07	1.16205e+07	1.12451e+07	1.12797e+07	6.64132e+06	6.49503e+06	1.95886e+07	1.16205e+07	6.64132e+06	7	8	7	0.593228	0.33904	0.999831	0.378369	0.748392	0.0929327	44.2232	41.919	33.4354
sp|Q9DAW9|CNN3_MOUSE	Calponin-3 OS=Mus musculus GN=Cnn3 PE=2 SV=1	12	691.53	2.19968e+06	1.97722e+06	419338	1.72239e+06	997364	960682	565752	747514	252577	2.19968e+06	1.67115e+06	1.08721e+06	2.2454e+06	1.73689e+06	1.87113e+06	1.03961e+06	956891	676174	1.67115e+06	1.87113e+06	956891	6	7	4	1.11967	0.572595	0.999831	0.37908	0.423943	0.093733	33.6702	13.5063	21.3824
sp|P97447|FHL1_MOUSE	Four and a half LIM domains protein 1 OS=Mus musculus GN=Fhl1 PE=2 SV=3	10	410.03	2.28435e+06	4.49387e+06	670297	1.90212e+06	1.90414e+06	1.05382e+06	1.12674e+06	882754	206015	2.28435e+06	3.79823e+06	1.73787e+06	2.47969e+06	3.31603e+06	2.05253e+06	2.07047e+06	1.13001e+06	551525	2.28435e+06	2.47969e+06	1.13001e+06	5	6	5	1.08551	0.494676	0.999831	0.37908	0.891759	0.0945377	40.945	24.5671	61.2973
sp|Q61656|DDX5_MOUSE;sp|Q501J6|DDX17_MOUSE	Probable ATP-dependent RNA helicase DDX5 OS=Mus musculus GN=Ddx5 PE=1 SV=2	6	253.47	357754	355285	97964	307707	179266	178788	161134	86531.3	34591.3	357754	300288	253990	401142	312188	348227	296094	110769	92604.6	300288	348227	110769	4	3	2	1.15964	0.368875	0.999831	0.37908	0.430473	0.0949283	17.0988	12.6445	67.6368
sp|Q9R0E1|PLOD3_MOUSE	Procollagen-lysine,2-oxoglutarate 5-dioxygenase 3 OS=Mus musculus GN=Plod3 PE=1 SV=1	4	195.22	35626.4	45100.4	38594.2	33352.5	30030.5	48173.4	44755.8	120904	37115.4	35626.4	38119	100063	43480	52297.5	93827.9	82241.7	154769	99362	38119	52297.5	99362	0	0	2	1.37196	2.60663	0.999831	0.37908	0.689291	0.094076	63.0076	42.5414	33.8111
sp|O88668|CREG1_MOUSE	Protein CREG1 OS=Mus musculus GN=Creg1 PE=2 SV=1	2	135.99	596990	456405	164904	507007	291972	215362	473022	685314	235612	596990	385755	427544	660959	508463	419464	869210	877269	630758	427544	508463	869210	0	1	2	1.18926	2.03303	0.999831	0.37908	0.599535	0.0952003	23.7954	23.0598	17.6745
sp|P70362|UFD1_MOUSE	Ubiquitin fusion degradation protein 1 homolog OS=Mus musculus GN=Ufd1l PE=1 SV=2	2	69.75	136277	115330	25055.9	86857.9	58729.5	57252	33868	48245	7751.71	136277	97477.6	64962.1	113232	102276	111510	62234.6	61758.4	20752.2	97477.6	111510	61758.4	3	0	0	1.14396	0.633565	0.999831	0.37908	0.584881	0.093709	35.857	5.40485	49.3563
sp|Q62177|SEM3B_MOUSE	Semaphorin-3B OS=Mus musculus GN=Sema3b PE=2 SV=2	2	74.56	33104.8	35222	10968.2	26625.7	35859.7	30611.2	35836.3	47418.1	13495.2	33104.8	29769.7	28437.2	34710.5	62448.9	59621.8	65851.6	60699.8	36128.1	29769.7	59621.8	60699.8	0	0	2	2.00277	2.03898	0.999831	0.37908	0.0579946	0.0950876	7.89928	29.208	29.2919
sp|P50608|FMOD_MOUSE	Fibromodulin OS=Mus musculus GN=Fmod PE=2 SV=1	2	59.83	6452.91	2360.66	17959.4	1351.04	6537.66	4682.78	2138.23	940.78	378.769	6452.91	1995.23	46563.2	1761.28	11385.2	9120.71	3929.13	1204.29	1014	6452.91	9120.71	1204.29	0	0	0	1.41343	0.186627	0.999831	0.37908	0.66824	0.0939199	133.859	67.791	79.5893
sp|Q8VDP3|MICA1_MOUSE	Protein-methionine sulfoxide oxidase MICAL1 OS=Mus musculus GN=Mical1 PE=1 SV=1	2	57.2	29848	50941.3	8601.12	27243.8	25279.6	11152	16473.3	7865.92	2822.15	29848	43055.8	22300.1	35516.4	44024	21720.9	30270.8	10069.2	7555.19	29848	35516.4	10069.2	0	3	0	1.18991	0.337348	0.999831	0.37908	0.843144	0.0951304	33.1048	33.3459	78
sp|O89020|AFAM_MOUSE	Afamin OS=Mus musculus GN=Afm PE=1 SV=2	1	37.19	6404.44	4131.18	425.578	4826.93	4825.39	2686.57	6272.18	4557.6	2448.95	6404.44	3491.69	1103.39	6292.63	8403.31	5232.67	11525.5	5834.17	6556.09	3491.69	6292.63	6556.09	1	0	0	1.80218	1.87763	0.999831	0.37908	0.122547	0.0952527	72.408	24.2979	38.869
sp|Q80WJ7|LYRIC_MOUSE	Protein LYRIC OS=Mus musculus GN=Mtdh PE=1 SV=1	6	283.55	325568	496545	215172	150495	197367	240695	169976	204718	35595	325568	419681	557874	196192	343711	468805	312342	262059	95291.7	419681	343711	262059	2	2	2	0.81898	0.624424	0.999831	0.381209	0.340908	0.0962605	26.9002	40.5845	50.8958
sp|Q02853|MMP11_MOUSE	Stromelysin-3 OS=Mus musculus GN=Mmp11 PE=1 SV=2	4	162.15	102098	74312.6	15681.5	69470.1	32242.9	20260.5	110423	75158.2	40900.4	102098	62809.2	40657.1	90564.6	56150.4	39461.6	202910	96209.9	109495	62809.2	56150.4	109495	1	1	2	0.893983	1.74329	0.999831	0.381209	0.797294	0.096435	45.4111	41.9905	42.6922
sp|Q9CQ92|FIS1_MOUSE	Mitochondrial fission 1 protein OS=Mus musculus GN=Fis1 PE=1 SV=1	4	242.74	426337	206757	38392.3	205336	50542.9	58484.8	86979.7	47233.1	12292.2	426337	174752	99539.2	267686	88019.5	113911	159831	60463.1	32907.4	174752	113911	60463.1	0	0	3	0.651848	0.345994	0.999831	0.381209	0.485498	0.0961081	73.2833	62.0438	79.1013
sp|Q9JMG1|EDF1_MOUSE	Endothelial differentiation-related factor 1 OS=Mus musculus GN=Edf1 PE=1 SV=1	2	82.27	140761	184373	58020.1	131220	82493.1	54948.3	70287.5	62348.3	19229.8	140761	155833	150428	171065	143660	107023	129158	79812	51480.1	150428	143660	79812	0	0	1	0.955008	0.530566	0.999831	0.383272	0.708486	0.0971736	5.12441	22.8558	45.2792
sp|Q9QXS1|PLEC_MOUSE	Plectin OS=Mus musculus GN=Plec PE=1 SV=2	245	15036.2	9.08295e+07	1.11339e+08	2.64695e+07	6.73492e+07	4.89083e+07	3.30618e+07	3.88307e+07	3.42856e+07	1.14949e+07	9.08295e+07	9.41041e+07	6.86271e+07	8.77997e+07	8.51728e+07	6.43948e+07	7.1354e+07	4.38889e+07	3.0773e+07	9.08295e+07	8.51728e+07	4.38889e+07	120	104	117	0.937722	0.483201	0.999831	0.383471	0.744817	0.0986466	16.3995	16.2052	42.548
sp|Q61646|HPT_MOUSE	Haptoglobin OS=Mus musculus GN=Hp PE=1 SV=1	7	466.8	1.9841e+06	2.01959e+06	413281	1.89424e+06	1.1559e+06	643784	2.15947e+06	1.73897e+06	922568	1.9841e+06	1.70697e+06	1.07151e+06	2.46943e+06	2.01298e+06	1.2539e+06	3.96817e+06	2.22605e+06	2.46981e+06	1.70697e+06	2.01298e+06	2.46981e+06	2	3	9	1.17927	1.4469	0.999831	0.383471	0.525519	0.0976856	29.4717	32.1116	32.6644
sp|Q80X50|UBP2L_MOUSE	Ubiquitin-associated protein 2-like OS=Mus musculus GN=Ubap2l PE=1 SV=1	6	284.6	302954	422553	97005.2	202654	154505	147347	76423.3	132257	87319.2	302954	357143	251504	264190	269067	286990	140433	169303	233763	302954	269067	169303	5	0	0	0.888144	0.558839	0.999831	0.383471	0.608855	0.0983829	17.3844	4.39111	26.375
sp|P63254|CRIP1_MOUSE	Cysteine-rich protein 1 OS=Mus musculus GN=Crip1 PE=2 SV=2	4	144.63	735051	784499	147015	648328	170243	209891	238572	162392	112406	735051	663061	381165	845192	296474	408807	438391	207878	300922	663061	408807	300922	3	1	3	0.616546	0.453837	0.999831	0.383471	0.573338	0.0977441	31.5349	56.0864	36.7301
sp|Q9QZ06|TOLIP_MOUSE	Toll-interacting protein OS=Mus musculus GN=Tollip PE=1 SV=1	3	126.01	167629	188128	26698.4	136389	112869	59049.6	53111	44016.4	6170.31	167629	159006	69220.6	177804	196558	115012	97595	56345.3	16518.6	159006	177804	56345.3	2	2	1	1.11822	0.354359	0.999831	0.383471	0.427481	0.0985617	41.3012	26.182	71.3491
sp|B2RRE7|OTUD4_MOUSE	OTU domain-containing protein 4 OS=Mus musculus GN=Otud4 PE=1 SV=1	1	60.93	42517	35886.5	8105.99	28971	11208.5	5987.49	19194.7	4966.71	1641.3	42517	30331.4	21016.3	37768.1	19519.4	11661.9	35271.5	6357.88	4393.93	30331.4	19519.4	6357.88	1	1	0	0.64354	0.209614	0.999831	0.383471	0.316696	0.0985721	34.461	58.2746	112.692
sp|P20357|MAP2_MOUSE	Microtubule-associated protein 2 OS=Mus musculus GN=Map2 PE=1 SV=2	1	43.04	7227.93	11133.9	9840.19	7059.46	5831.71	9067.42	2072.44	5138.4	2476.37	7227.93	9410.4	25512.6	9203.07	10155.8	17660.7	3808.25	6577.66	6629.51	9410.4	10155.8	6577.66	0	0	0	1.07921	0.698978	0.999831	0.383471	0.966302	0.0987433	71.0762	37.5414	28.4582
sp|Q9CR42|ANKR1_MOUSE	Ankyrin repeat domain-containing protein 1 OS=Mus musculus GN=Ankrd1 PE=2 SV=1	1	45.57	92690.7	136600	11298.1	45652.7	43827	52912.7	15697.6	36277.3	1727.41	92690.7	115455	29292.4	59515.1	76323.8	103059	28845.3	46438.5	4624.46	92690.7	76323.8	28845.3	1	1	0	0.823424	0.3112	0.999831	0.383983	0.745119	0.0990924	56.4142	27.576	78.8193
sp|Q62009|POSTN_MOUSE	Periostin OS=Mus musculus GN=Postn PE=1 SV=2	31	1980.41	1.52033e+07	2.29732e+07	9.51465e+06	1.20964e+07	1.39942e+07	1.15945e+07	1.39185e+07	2.97783e+07	1.3757e+07	1.52033e+07	1.94171e+07	2.46685e+07	1.57695e+07	2.43706e+07	2.25826e+07	2.55761e+07	3.81191e+07	3.68288e+07	1.94171e+07	2.25826e+07	3.68288e+07	16	14	14	1.16303	1.89673	0.999831	0.386058	0.799314	0.100864	23.9949	21.7081	20.5905
sp|P14211|CALR_MOUSE	Calreticulin OS=Mus musculus GN=Calr PE=1 SV=1	16	783.43	4.27217e+06	2.66536e+06	1.21714e+06	2.42563e+06	1.4293e+06	1.03582e+06	3.62984e+06	4.02213e+06	1.72296e+06	4.27217e+06	2.25277e+06	3.15566e+06	3.16218e+06	2.4891e+06	2.01748e+06	6.67007e+06	5.14872e+06	4.61254e+06	3.15566e+06	2.4891e+06	5.14872e+06	7	7	11	0.788775	1.63158	0.999831	0.386058	0.398955	0.101937	31.3487	22.5055	19.4875
sp|P68254|1433T_MOUSE	14-3-3 protein theta OS=Mus musculus GN=Ywhaq PE=1 SV=1	4	751.32	1.23617e+06	1.41995e+06	502501	742061	597355	623534	404054	677498	284522	1.23617e+06	1.20015e+06	1.30283e+06	967388	1.04028e+06	1.21446e+06	742476	867264	761695	1.23617e+06	1.04028e+06	761695	2	1	1	0.841533	0.616171	0.999831	0.386058	0.39603	0.101823	4.17981	11.8199	8.49978
sp|P04247|MYG_MOUSE	Myoglobin OS=Mus musculus GN=Mb PE=1 SV=3	13	1200.41	2.31235e+07	3.27912e+07	3.82207e+06	2.13789e+07	1.58233e+07	7.30948e+06	8.96299e+06	5.3228e+06	879019	2.31235e+07	2.77152e+07	9.90944e+06	2.78706e+07	2.75559e+07	1.42368e+07	1.64701e+07	6.81371e+06	2.35323e+06	2.31235e+07	2.75559e+07	6.81371e+06	4	7	7	1.19168	0.294666	0.999831	0.386058	0.618061	0.100511	45.6521	33.5137	84.4408
sp|Q9R1P4|PSA1_MOUSE	Proteasome subunit alpha type-1 OS=Mus musculus GN=Psma1 PE=1 SV=1	10	438.16	1.24627e+06	847481	245204	679997	221045	200954	435238	246403	56694	1.24627e+06	716293	635739	886478	384945	391401	799780	315420	151776	716293	391401	315420	10	3	3	0.546426	0.44035	0.999831	0.386058	0.175278	0.100776	38.2968	51.9083	79.7892
sp|Q9WU78|PDC6I_MOUSE	Programmed cell death 6-interacting protein OS=Mus musculus GN=Pdcd6ip PE=1 SV=3	7	373.16	459407	474149	108851	383054	205937	194701	130049	216401	44039.6	459407	400752	282217	499369	358635	379221	238974	277015	117899	400752	379221	238974	7	3	1	0.946273	0.596313	0.999831	0.386058	0.687323	0.102203	23.7047	18.4308	39.3243
sp|P56812|PDCD5_MOUSE	Programmed cell death protein 5 OS=Mus musculus GN=Pdcd5 PE=1 SV=3	6	370.83	556921	423784	318122	370917	177093	200886	227628	213952	76656.3	556921	358183	824792	483546	308403	391267	418282	273880	205217	556921	391267	273880	4	4	2	0.702555	0.491776	0.999831	0.386058	0.243454	0.102536	40.3742	22.2141	36.3569
sp|O35343|IMA4_MOUSE	Importin subunit alpha-4 OS=Mus musculus GN=Kpna4 PE=2 SV=1	4	267.33	214954	433353	70568.3	149133	170576	117459	107141	94370.4	31113.5	214954	366271	182962	194417	297054	228777	196880	120803	83294.2	214954	228777	120803	1	3	0	1.06431	0.561997	0.999831	0.386058	0.911721	0.100826	38.4385	21.761	43.2995
sp|O55142|RL35A_MOUSE	60S ribosomal protein L35a OS=Mus musculus GN=Rpl35a PE=2 SV=2	2	73.58	92454.6	76208.5	17508.9	79394.3	28209.2	23314.1	33084.7	20377.9	5849.63	92454.6	64411.7	45395.3	103502	49125.8	45409.2	60795.4	26085.7	15660.1	64411.7	49125.8	26085.7	2	0	2	0.762685	0.404984	0.999831	0.386058	0.869884	0.102505	35.1132	49.264	69.1372
sp|A2AJI0|MA7D1_MOUSE	MAP7 domain-containing protein 1 OS=Mus musculus GN=Map7d1 PE=1 SV=1	2	86.93	343176	272035	73921.4	237319	158943	106584	80339.1	147320	29829.5	343176	229925	191655	309381	276797	207596	147628	188585	79856.6	229925	276797	147628	2	1	0	1.20386	0.642073	0.999831	0.386058	0.821477	0.102356	30.9085	19.6449	39.5937
sp|O08911|MK12_MOUSE	Mitogen-activated protein kinase 12 OS=Mus musculus GN=Mapk12 PE=1 SV=1	1	64.21	48944.3	54978.4	7142.64	35731.7	19866.6	16544.8	15727.1	10452.1	858.164	48944.3	46467.9	18518.6	46581.6	34597.2	32224.6	28899.5	13379.7	2297.4	46467.9	34597.2	13379.7	0	1	0	0.74454	0.287934	0.999831	0.386058	0.828649	0.101162	44.4923	20.3594	89.9302
sp|Q99LJ1|FUCO_MOUSE	Tissue alpha-L-fucosidase OS=Mus musculus GN=Fuca1 PE=2 SV=1	2	83.68	46642.6	56008.2	16995.5	39378.3	35785.7	30455.4	34686.3	72579.6	25901	46642.6	47338.3	44064.1	51335.5	62320.1	59318.3	63738.3	92909.1	69339.7	46642.6	59318.3	69339.7	0	2	1	1.27176	1.48662	0.999831	0.386058	0.224735	0.102905	3.74872	9.84668	20.5501
sp|O54950|AAKG1_MOUSE	5'-AMP-activated protein kinase subunit gamma-1 OS=Mus musculus GN=Prkag1 PE=1 SV=2	2	187.63	84387.4	88567.4	12401.9	42971.6	42359.9	12231.9	35248.5	10678.2	2917.13	84387.4	74857.4	32154.3	56019.9	73769	23824.2	64771.5	13669.1	7809.47	74857.4	56019.9	13669.1	3	1	1	0.748355	0.182602	0.999831	0.386058	0.562483	0.102818	43.6004	49.4455	108.984
sp|Q76LS9|FA63A_MOUSE	Protein FAM63A OS=Mus musculus GN=Fam63a PE=1 SV=1	1	35.09	53013.5	90290.7	19922	16494.8	32953.7	23325.3	32864.7	17363.8	5365.71	53013.5	76314	51651.7	21503.4	57388.2	45430.9	60391	22227.3	14364.6	53013.5	45430.9	22227.3	1	0	0	0.856969	0.419277	0.999831	0.386058	0.192041	0.10202	22.979	44.092	76.1563
sp|Q9R1T2|SAE1_MOUSE	SUMO-activating enzyme subunit 1 OS=Mus musculus GN=Sae1 PE=2 SV=1	1	51.13	25876.6	17549.5	4124.44	17609.1	7989.38	4036.16	8746.06	3698.56	1393.38	25876.6	14832.9	10693.4	22956.1	13913.3	7861.27	16071.5	4734.52	3730.21	14832.9	13913.3	4734.52	1	0	0	0.938005	0.31919	0.999831	0.386058	0.661548	0.102166	45.8079	50.949	83.7995
sp|Q920Q6|MSI2H_MOUSE	RNA-binding protein Musashi homolog 2 OS=Mus musculus GN=Msi2 PE=1 SV=1	4	272.09	452809	499597	61969.6	303976	181035	178919	101103	104274	60587.3	452809	422260	160668	396278	315269	348482	185784	133481	162199	422260	348482	162199	4	2	0	0.825277	0.38412	0.999831	0.386993	0.722823	0.104129	46.5109	11.5249	16.3209
sp|P0C0S6|H2AZ_MOUSE	Histone H2A.Z OS=Mus musculus GN=H2afz PE=1 SV=2	1	120.82	51322.6	56443.3	10375.7	46898.4	16416.8	17025.7	17332.6	14851.7	940.167	51322.6	47706.1	26900.9	61139.1	28589.5	33161.2	31849.8	19011.6	2516.93	47706.1	33161.2	19011.6	1	0	0	0.695116	0.398515	0.999831	0.386993	0.888649	0.104249	31.3996	43.0182	82.6424
sp|Q9R0B9|PLOD2_MOUSE	Procollagen-lysine,2-oxoglutarate 5-dioxygenase 2 OS=Mus musculus GN=Plod2 PE=2 SV=2	3	145.7	11665.3	7856.97	38750.5	6525.2	8871.9	58173.1	19309.4	101337	47559.6	11665.3	6640.73	100468	8506.57	15450.2	113304	35482.3	129721	127322	11665.3	15450.2	127322	0	2	1	1.32446	10.9146	0.999831	0.386993	0.821239	0.103566	133.313	128.085	55.1026
sp|Q9WUL7|ARL3_MOUSE	ADP-ribosylation factor-like protein 3 OS=Mus musculus GN=Arl3 PE=1 SV=1	2	78.83	46654.1	66289.9	14349.2	34500.3	35713.5	29919.7	22662.5	17441.7	5568.89	46654.1	56028.4	37203.1	44976.3	62194.4	58274.8	41643.9	22327	14908.5	46654.1	58274.8	22327	0	3	0	1.24908	0.478566	0.999831	0.386993	0.420653	0.10398	20.1865	16.3645	52.4924
sp|P12970|RL7A_MOUSE	60S ribosomal protein L7a OS=Mus musculus GN=Rpl7a PE=2 SV=2	1	59.88	59144	42360.6	52170.3	42616.4	29739.5	32832.3	26253.7	21310.6	1251.86	59144	35803.3	135261	55556.8	51790.8	63947.9	48242.9	27279.6	3351.36	59144	55556.8	27279.6	0	1	0	0.939349	0.461241	0.999831	0.386993	0.686846	0.104048	67.7783	10.8995	85.4355
sp|Q6ZWM4|NAA38_MOUSE	N-alpha-acetyltransferase 38, NatC auxiliary subunit OS=Mus musculus GN=Naa38 PE=2 SV=3	1	44.88	43613.3	58246.6	24527.3	38547.7	22574.4	29819.9	24453.1	21559.1	5710.51	43613.3	49230.2	63591.7	50252.8	39312.8	58080.6	44934.2	27597.8	15287.6	49230.2	50252.8	27597.8	0	1	0	1.02077	0.560587	0.999831	0.387535	0.783672	0.104615	19.7588	19.1542	50.8797
sp|Q6P1B1|XPP1_MOUSE	Xaa-Pro aminopeptidase 1 OS=Mus musculus GN=Xpnpep1 PE=2 SV=1	6	429.1	581705	551149	203158	459946	273891	196885	261930	195635	73172.8	581705	465833	526725	599609	476977	383476	481314	250432	195891	526725	476977	250432	0	5	1	0.905551	0.475451	0.999831	0.388034	0.667705	0.105353	11.0454	22.2717	49.0015
sp|Q9CX56|PSMD8_MOUSE	26S proteasome non-ATPase regulatory subunit 8 OS=Mus musculus GN=Psmd8 PE=2 SV=2	5	270.23	873392	966619	205606	804538	373370	270178	320205	284383	122607	873392	816989	533072	1.04884e+06	650217	526229	588398	364039	328233	816989	650217	364039	1	7	1	0.79587	0.445586	0.999831	0.388034	0.942276	0.105679	24.6097	36.8131	33.0323
sp|Q99PR8|HSPB2_MOUSE	Heat shock protein beta-2 OS=Mus musculus GN=Hspb2 PE=2 SV=1	3	93.89	336342	413659	79094.4	297158	289533	124877	133068	121002	25198.1	336342	349626	205067	387390	504216	243225	244522	154895	67457.9	336342	387390	154895	1	3	1	1.15178	0.460528	0.999831	0.388034	0.430875	0.106165	26.9022	34.5604	56.8896
sp|P62320|SMD3_MOUSE	Small nuclear ribonucleoprotein Sm D3 OS=Mus musculus GN=Snrpd3 PE=1 SV=1	3	144.47	578554	504659	556674	404128	282858	203094	240770	315557	27600.9	578554	426539	1.44328e+06	526841	492592	395569	442432	403944	73890.6	578554	492592	403944	2	2	0	0.851419	0.698195	0.999831	0.388034	0.263547	0.105175	67.1988	14.4364	66.0405
sp|Q62418|DBNL_MOUSE	Drebrin-like protein OS=Mus musculus GN=Dbnl PE=1 SV=2	2	121.45	228534	247255	39993.2	148787	86681.6	95401.1	71451.2	64116.9	24976.5	228534	208980	103690	193967	150954	185814	131296	82075.9	66864.8	208980	185814	82075.9	0	2	0	0.889145	0.392744	0.999831	0.388034	0.908086	0.106287	37.2223	12.914	36.0536
sp|Q8BH64|EHD2_MOUSE	EH domain-containing protein 2 OS=Mus musculus GN=Ehd2 PE=1 SV=1	1	61.78	7932.51	1976.04	855.502	3047.51	14.5732	0	2299.49	231.19	20.6704	7932.51	1670.15	2218.05	3972.89	99.2937	98.5528	4225.47	295.945	100.656	2218.05	99.2937	295.945	1	0	0	0.0447662	0.133426	0.999831	0.388034	0.0799057	0.10574	88.0212	160.881	151.045
sp|Q8VCA8|SCRN2_MOUSE	Secernin-2 OS=Mus musculus GN=Scrn2 PE=2 SV=1	1	39.09	38019.2	41691.3	8426.75	30439.2	15063.7	14260.9	13977.7	13005	3429.03	38019.2	35237.6	21848	39682	26233.2	27776.1	25685	16647.7	9179.87	35237.6	27776.1	16647.7	0	0	0	0.788253	0.472442	0.999831	0.388034	0.986624	0.106169	27.2734	23.5662	48.1338
sp|O08999|LTBP2_MOUSE	Latent-transforming growth factor beta-binding protein 2 OS=Mus musculus GN=Ltbp2 PE=1 SV=2	20	997.65	350322	920519	608360	299991	406771	704306	590173	1.76203e+06	829488	350322	778026	1.57729e+06	391084	708383	1.37178e+06	1.08448e+06	2.25557e+06	2.22063e+06	778026	708383	2.22063e+06	7	5	19	0.910488	2.85418	0.999831	0.390295	0.933906	0.107196	69.0547	60.7496	35.9454
sp|P49443|PPM1A_MOUSE	Protein phosphatase 1A OS=Mus musculus GN=Ppm1a PE=1 SV=1	2	127.33	110322	120523	32996.3	74656.4	63370.8	43999	64421.2	21011.4	5846.78	110322	101866	85549.1	97325.8	110359	85697.3	118378	26896.7	15652.4	101866	97325.8	26896.7	2	1	0	0.955427	0.264039	0.999831	0.390295	0.937746	0.107568	12.6885	12.6158	105.036
sp|P61358|RL27_MOUSE	60S ribosomal protein L27 OS=Mus musculus GN=Rpl27 PE=2 SV=2	1	45.46	16618.6	8821.33	2330.26	13262.8	1904	3563.94	7047.59	802.633	51.928	16618.6	7455.82	6041.64	17290.1	3315.77	6941.52	12950.4	1027.45	139.017	7455.82	6941.52	1027.45	1	0	0	0.931021	0.137805	0.999831	0.390295	0.674284	0.107532	57.1994	78.973	152.031
sp|Q62167|DDX3X_MOUSE;sp|P16381|DDX3L_MOUSE;sp|Q62095|DDX3Y_MOUSE	ATP-dependent RNA helicase DDX3X OS=Mus musculus GN=Ddx3x PE=1 SV=3	4	307.02	278028	232336	42326.5	222407	97924	85669.9	97997.5	48754.1	12612.9	278028	196371	109739	289940	170533	166860	180077	62410.1	33766	196371	170533	62410.1	2	3	3	0.868422	0.317818	0.999831	0.391987	0.736443	0.108257	43.2208	33.4866	84.2033
sp|Q8R3R8|GBRL1_MOUSE	Gamma-aminobutyric acid receptor-associated protein-like 1 OS=Mus musculus GN=Gabarapl1 PE=2 SV=2	1	78.11	30049	33507.7	4907.46	15503.7	15019.8	2379.74	9623.82	1246.78	3838.78	30049	28320.8	12723.5	20211.3	26156.7	4635.04	17684.4	1596.01	10276.8	28320.8	20211.3	10276.8	1	0	0	0.713657	0.362872	0.999831	0.393001	0.364001	0.108759	40.2703	65.3737	81.7322
sp|Q99P72|RTN4_MOUSE	Reticulon-4 OS=Mus musculus GN=Rtn4 PE=1 SV=2	39	2188.29	2.93183e+07	2.88493e+07	8.32224e+06	2.40963e+07	1.44754e+07	1.00493e+07	1.28173e+07	9.6195e+06	2.65643e+06	2.93183e+07	2.43835e+07	2.1577e+07	3.14131e+07	2.52086e+07	1.95732e+07	2.35526e+07	1.23139e+07	7.11153e+06	2.43835e+07	2.52086e+07	1.23139e+07	24	19	17	1.03384	0.505009	0.999831	0.393993	0.993958	0.111587	15.6183	23.3174	58.657
sp|Q1XH17|TRI72_MOUSE	Tripartite motif-containing protein 72 OS=Mus musculus GN=Trim72 PE=1 SV=1	26	1756.83	1.91655e+07	2.43625e+07	4.0278e+06	1.47773e+07	1.01489e+07	6.02299e+06	8.64326e+06	4.89291e+06	1.30716e+06	1.91655e+07	2.05912e+07	1.04428e+07	1.92644e+07	1.7674e+07	1.17311e+07	1.58826e+07	6.26341e+06	3.49941e+06	1.91655e+07	1.7674e+07	6.26341e+06	20	9	14	0.922181	0.326807	0.999831	0.393993	0.969537	0.111823	32.8332	24.4756	76.0387
sp|P47857|K6PF_MOUSE;sp|P12382|K6PL_MOUSE	6-phosphofructokinase, muscle type OS=Mus musculus GN=Pfkm PE=1 SV=3	22	1412.86	6.9233e+06	6.63224e+06	1.18358e+06	5.54842e+06	3.16896e+06	1.72044e+06	2.92237e+06	1.17364e+06	254438	6.9233e+06	5.60559e+06	3.06867e+06	7.2332e+06	5.51868e+06	3.35093e+06	5.37005e+06	1.50237e+06	681159	5.60559e+06	5.51868e+06	1.50237e+06	13	12	6	0.984496	0.268014	0.999831	0.393993	0.903655	0.111186	37.6826	36.246	99.4481
sp|P61982|1433G_MOUSE;sp|O70456|1433S_MOUSE	14-3-3 protein gamma OS=Mus musculus GN=Ywhag PE=1 SV=2	8	1044.36	6.00439e+06	7.07397e+06	1.25015e+06	2.90842e+06	3.39412e+06	1.75051e+06	2.09453e+06	1.95582e+06	770285	6.00439e+06	5.97894e+06	3.24124e+06	3.79156e+06	5.91078e+06	3.40948e+06	3.84883e+06	2.50364e+06	2.06213e+06	5.97894e+06	3.79156e+06	2.50364e+06	5	3	3	0.634152	0.418743	0.999831	0.393993	0.612582	0.110364	31.2917	30.8297	33.1801
sp|P61979|HNRPK_MOUSE	Heterogeneous nuclear ribonucleoprotein K OS=Mus musculus GN=Hnrnpk PE=1 SV=1	15	974.16	4.4335e+06	4.71818e+06	1.05738e+06	3.38206e+06	1.9107e+06	1.58398e+06	1.93837e+06	1.26631e+06	317940	4.4335e+06	3.98782e+06	2.74146e+06	4.40903e+06	3.32745e+06	3.08514e+06	3.56189e+06	1.621e+06	851160	3.98782e+06	3.32745e+06	1.621e+06	12	5	7	0.834404	0.406489	0.999831	0.393993	0.918395	0.111611	23.57	19.5411	69.4502
sp|Q02257|PLAK_MOUSE	Junction plakoglobin OS=Mus musculus GN=Jup PE=1 SV=3	5	348.25	179856	139444	43754.8	128463	72310.7	63854.8	70832.4	45301.5	14809.8	179856	117859	113443	167471	125928	124371	130159	57990.4	39647.3	117859	125928	57990.4	4	4	0	1.06846	0.492034	0.999831	0.393993	0.895321	0.112155	27.0951	17.5554	63.0155
sp|Q66JS6|EIF3J_MOUSE	Eukaryotic translation initiation factor 3 subunit J OS=Mus musculus GN=Eif3j PE=2 SV=1	5	259.89	947432	577427	120844	739360	294268	208503	261497	131245	55834.6	947432	488043	313312	963867	512462	406103	480519	168006	149475	488043	512462	168006	3	2	2	1.05003	0.344245	0.999831	0.393993	0.774993	0.110529	56.1879	47.1947	69.9284
sp|P56375|ACYP2_MOUSE	Acylphosphatase-2 OS=Mus musculus GN=Acyp2 PE=2 SV=1	3	147.14	341017	441579	145727	321916	224101	100054	201487	110335	49562.6	341017	373224	377824	419666	390268	194877	370245	141240	132684	373224	390268	141240	0	3	0	1.04567	0.378431	0.999831	0.393993	0.605745	0.111595	5.50928	36.4794	62.7571
sp|O35375|NRP2_MOUSE	Neuropilin-2 OS=Mus musculus GN=Nrp2 PE=2 SV=2	4	205.97	81897.9	83416.4	8709.1	72454.5	25625	14483.1	79565.4	92893.3	28631.4	81897.9	70503.8	22580	94455.2	44625.4	28208.9	146207	118913	76649.2	70503.8	44625.4	118913	0	2	3	0.632951	1.68661	0.999831	0.393993	0.948328	0.111706	53.9677	61.8671	30.7631
sp|Q9D8S3|ARFG3_MOUSE	ADP-ribosylation factor GTPase-activating protein 3 OS=Mus musculus GN=Arfgap3 PE=2 SV=2	2	105.89	61238.2	55674.8	10552.1	49411.8	27918.9	14797.3	17304.9	13923.4	8431.98	61238.2	47056.5	27358.4	64415.7	48620.2	28820.8	31798.8	17823.3	22573.3	47056.5	48620.2	22573.3	1	2	0	1.03323	0.479706	0.999831	0.393993	0.888442	0.109285	37.6282	37.7175	29.529
sp|Q9D898|ARP5L_MOUSE	Actin-related protein 2/3 complex subunit 5-like protein OS=Mus musculus GN=Arpc5l PE=1 SV=1	1	72.76	73936.7	77242.8	24351.8	64444.3	38608	26509.9	32456	24541.4	12460.9	73936.7	65285.9	63136.7	84012.7	67235.1	51633.7	59640.1	31415.4	33359.3	65285.9	67235.1	33359.3	0	1	0	1.02986	0.510972	0.999831	0.393993	0.943092	0.111762	8.47532	23.9446	38.0124
sp|Q9D8Z2|TRIA1_MOUSE	TP53-regulated inhibitor of apoptosis 1 OS=Mus musculus GN=Triap1 PE=2 SV=1	1	37.08	30547	25880.4	13881	23260	9628.15	4991.78	15215.5	10238.5	2104.74	30547	21874.2	35989.2	30322.9	16767.2	9722.54	27959.5	13106.3	5634.61	30547	16767.2	13106.3	1	1	0	0.548901	0.429053	0.999831	0.393993	0.154637	0.111583	24.1562	55.2884	73.0017
sp|Q9CQW9|IFM3_MOUSE	Interferon-induced transmembrane protein 3 OS=Mus musculus GN=Ifitm3 PE=1 SV=1	1	57.71	0	9192.44	8867.79	3359.62	7549.21	12817.6	18356.5	25032.4	8644.25	99.6598	7769.48	22991.4	4379.77	13146.8	24965	33731.4	32044	23141.6	7769.48	13146.8	32044	0	0	1	1.69211	4.12434	0.999831	0.393993	0.330632	0.112086	113.267	72.9338	19.1971
sp|Q6P8J7|KCRS_MOUSE	Creatine kinase S-type, mitochondrial OS=Mus musculus GN=Ckmt2 PE=1 SV=1	1	97.76	1098.84	0	786.652	0	131.769	0	753.162	4662.25	945.428	1098.84	99.9732	2039.55	99.5743	229.473	101.185	1383.99	5968.14	2531.01	1098.84	101.185	2531.01	0	0	0	0.0920837	2.30335	0.999831	0.393993	0.0953364	0.111268	89.854	51.9741	72.4116
sp|Q62165|DAG1_MOUSE	Dystroglycan OS=Mus musculus GN=Dag1 PE=1 SV=4	20	1228.74	7.21506e+06	9.9019e+06	2.59873e+06	5.84221e+06	5.77094e+06	6.01214e+06	5.92427e+06	1.23681e+07	3.74741e+06	7.21506e+06	8.36911e+06	6.7377e+06	7.6162e+06	1.005e+07	1.17099e+07	1.08862e+07	1.58324e+07	1.00322e+07	7.21506e+06	1.005e+07	1.08862e+07	11	8	10	1.39292	1.50882	0.999831	0.394231	0.220631	0.114915	11.2729	21.0274	25.5622
sp|O88447|KLC1_MOUSE;sp|Q91W40|KLC3_MOUSE;sp|Q9DBS5|KLC4_MOUSE	Kinesin light chain 1 OS=Mus musculus GN=Klc1 PE=1 SV=3	10	736.86	940965	834844	217797	706366	321303	258385	390763	257070	59046.4	940965	705612	564681	920854	559543	503259	718052	329075	158073	705612	559543	329075	11	5	3	0.792989	0.466367	0.999831	0.394231	0.634542	0.119586	25.7916	34.2708	71.4337
sp|P23116|EIF3A_MOUSE	Eukaryotic translation initiation factor 3 subunit A OS=Mus musculus GN=Eif3a PE=1 SV=5	14	600.96	773168	796091	244213	562604	268907	281507	319647	286293	128042	773168	672858	633169	733439	468297	548295	587372	366483	342782	672858	548295	366483	11	4	8	0.814874	0.544665	0.999831	0.394231	0.374486	0.115319	10.4108	23.3141	31.2102
sp|Q8VD75|HIP1_MOUSE	Huntingtin-interacting protein 1 OS=Mus musculus GN=Hip1 PE=1 SV=2	11	543.09	759654	776087	171869	667988	348808	222707	327650	191520	65574.7	759654	655951	445604	870822	607442	433769	602079	245165	175550	655951	607442	245165	6	7	0	0.926047	0.373755	0.999831	0.394231	0.967454	0.112865	25.792	34.527	67.1171
sp|Q61112|CAB45_MOUSE	45 kDa calcium-binding protein OS=Mus musculus GN=Sdf4 PE=2 SV=1	9	622.4	1.33817e+06	1.75999e+06	367211	954303	750425	933243	1.02696e+06	1.77405e+06	699639	1.33817e+06	1.48755e+06	952066	1.24408e+06	1.30685e+06	1.81769e+06	1.8871e+06	2.27096e+06	1.87301e+06	1.33817e+06	1.30685e+06	1.8871e+06	7	3	7	0.976596	1.41021	0.999831	0.394231	0.511452	0.113395	21.9435	21.6057	11.2319
sp|Q922R8|PDIA6_MOUSE	Protein disulfide-isomerase A6 OS=Mus musculus GN=Pdia6 PE=1 SV=3	9	568.64	1.71685e+06	1.79474e+06	450108	1.26527e+06	975664	914916	1.23456e+06	2.0025e+06	787969	1.71685e+06	1.51692e+06	1.16699e+06	1.64947e+06	1.6991e+06	1.78199e+06	2.26859e+06	2.5634e+06	2.10948e+06	1.51692e+06	1.6991e+06	2.26859e+06	5	4	7	1.1201	1.49552	0.999831	0.394231	0.39855	0.115643	18.9729	3.91496	9.95404
sp|P62821|RAB1A_MOUSE;sp|O35963|RB33B_MOUSE;sp|P55258|RAB8A_MOUSE;sp|P61027|RAB10_MOUSE;sp|Q6PHN9|RAB35_MOUSE;sp|Q9DD03|RAB13_MOUSE	Ras-related protein Rab-1A OS=Mus musculus GN=Rab1A PE=1 SV=3	3	493.4	439096	449757	133724	376408	235486	174430	201759	144081	55180.7	439096	380136	346705	490704	410094	339739	370746	184438	147724	380136	410094	184438	1	3	1	1.07881	0.48519	0.999831	0.394231	0.776171	0.119006	12.0366	18.2681	51.0368
sp|Q62523|ZYX_MOUSE	Zyxin OS=Mus musculus GN=Zyx PE=1 SV=2	8	379.7	712881	743052	397250	562829	479353	650283	213723	351609	215369	712881	628030	1.02995e+06	733732	834784	1.26656e+06	392730	450094	576565	712881	834784	450094	4	5	6	1.171	0.631373	0.999831	0.394231	0.489781	0.115513	26.806	29.9469	19.8798
sp|Q91VU0|FAM3C_MOUSE	Protein FAM3C OS=Mus musculus GN=Fam3c PE=1 SV=1	8	493.64	807022	805916	273821	538723	502841	413294	557375	1.07632e+06	397868	807022	681163	709934	702306	875688	804977	1.02421e+06	1.3778e+06	1.06514e+06	709934	804977	1.06514e+06	2	0	3	1.13388	1.50033	0.999831	0.394231	0.658311	0.118986	9.00054	10.9754	16.7353
sp|Q8BIW1|PRUNE_MOUSE	Protein prune homolog OS=Mus musculus GN=Prune PE=2 SV=1	7	475.76	937484	1.18652e+06	213046	779412	509517	322160	383034	327972	64927.3	937484	1.00285e+06	552363	1.01608e+06	887314	627475	703851	419836	173817	937484	887314	419836	5	4	2	0.946484	0.447833	0.999831	0.394231	0.911154	0.11335	29.2964	23.4645	61.3278
sp|O88746|TOM1_MOUSE	Target of Myb protein 1 OS=Mus musculus GN=Tom1 PE=1 SV=1	7	390.41	650623	754071	139580	560080	426501	261811	279119	187269	38072.3	650623	637343	361887	730148	742743	509932	512900	239722	101924	637343	730148	239722	4	4	2	1.14561	0.376128	0.999831	0.394231	0.427319	0.116736	29.6397	19.8095	73.4325
sp|Q9QXS6|DREB_MOUSE	Drebrin OS=Mus musculus GN=Dbn1 PE=1 SV=4	7	341.63	457473	350796	178239	307614	183354	211800	121280	183280	105023	457473	296494	462119	401021	319307	412526	222861	234617	281157	457473	401021	234617	5	2	0	0.876602	0.512855	0.999831	0.394231	0.791129	0.117486	23.2659	13.4595	12.5215
sp|A2AMM0|MURC_MOUSE	Muscle-related coiled-coil protein OS=Mus musculus GN=Murc PE=2 SV=1	6	323.4	1.5301e+06	689434	245892	1.13046e+06	370290	344585	416192	265045	26330.9	1.5301e+06	582712	637522	1.47372e+06	644853	671153	764781	339284	70490.6	637522	671153	339284	6	3	1	1.05275	0.532192	0.999831	0.394231	0.91861	0.119316	58.0139	50.6649	89.416
sp|Q920M5|CORO6_MOUSE	Coronin-6 OS=Mus musculus GN=Coro6 PE=2 SV=1	5	283.69	314713	446997	137615	250161	283629	169764	171912	148086	22245.5	314713	377803	356793	326122	493934	330650	315900	189565	59553.6	356793	330650	189565	3	2	0	0.92673	0.531303	0.999831	0.394231	0.711738	0.113948	9.18491	24.9253	68.0566
sp|P47931|FST_MOUSE	Follistatin OS=Mus musculus GN=Fst PE=2 SV=1	6	338.37	613455	305807	182290	348741	125516	186722	125307	217254	79213.3	613455	258469	472621	454637	218583	363681	230260	278107	212062	472621	363681	230260	2	6	2	0.769498	0.487198	0.999831	0.394231	0.460815	0.116969	39.8835	34.4461	14.2055
sp|Q9JK48|SHLB1_MOUSE;sp|Q8R3V5|SHLB2_MOUSE	Endophilin-B1 OS=Mus musculus GN=Sh3glb1 PE=1 SV=1	5	193.11	473811	381669	96021.5	441954	240002	214197	191345	103170	24013.8	473811	322588	248954	576154	417958	417193	351610	132067	64287.4	322588	417958	132067	3	3	2	1.29564	0.4094	0.999831	0.394231	0.211633	0.118772	32.8993	19.4619	82.2277
sp|O70492|SNX3_MOUSE	Sorting nexin-3 OS=Mus musculus GN=Snx3 PE=1 SV=3	4	242.94	230977	181008	20743.5	137491	54864.4	29860.7	50482.5	44172.9	5601.85	230977	152988	53781.6	179241	95545.2	58160.1	92765	56545.6	14996.7	152988	95545.2	56545.6	4	1	1	0.624526	0.369607	0.999831	0.394231	0.654489	0.118065	60.8633	55.8638	71.052
sp|Q60972|RBBP4_MOUSE;sp|Q60973|RBBP7_MOUSE	Histone-binding protein RBBP4 OS=Mus musculus GN=Rbbp4 PE=1 SV=5	4	151.59	278611	238175	76728.7	131057	109125	135189	111478	75547.7	38547.9	278611	201306	198934	170852	190040	263310	204849	96708.5	103197	201306	190040	103197	3	0	2	0.944033	0.512637	0.999831	0.394231	0.683964	0.116968	20.0334	23.4511	44.9523
sp|Q3UZ09|C1RL_MOUSE	Complement C1r subcomponent-like protein OS=Mus musculus GN=C1rl PE=1 SV=1	1	175.8	2496.9	2340.4	2628.45	2144.33	1436.29	4046.73	2312.6	8037.2	2926.72	2496.9	1978.12	6814.76	2795.45	2501.27	7881.86	4249.55	10288.4	7835.14	2496.9	2795.45	7835.14	0	0	1	1.11957	3.13794	0.999831	0.394231	0.725204	0.117553	70.5605	68.8649	40.724
sp|P45878|FKBP2_MOUSE	Peptidyl-prolyl cis-trans isomerase FKBP2 OS=Mus musculus GN=Fkbp2 PE=1 SV=1	3	164.62	345189	428787	84690.9	265037	164528	123751	213089	616615	181869	345189	362412	219577	345515	286523	241032	391565	789328	486882	345189	286523	486882	2	1	1	0.830046	1.41048	0.999831	0.394231	0.836853	0.114934	25.2284	18.0009	37.3567
sp|Q9D8S9|BOLA1_MOUSE	BolA-like protein 1 OS=Mus musculus GN=Bola1 PE=1 SV=1	3	189.03	327271	297386	72874.8	266794	112996	127260	107065	123865	25631.1	327271	251351	188942	347806	196780	247867	196740	158560	68617.2	251351	247867	158560	4	2	0	0.986136	0.630829	0.999831	0.394231	0.907387	0.116428	27.0757	29.0813	46.5523
sp|Q8VBW6|ULA1_MOUSE	NEDD8-activating enzyme E1 regulatory subunit OS=Mus musculus GN=Nae1 PE=2 SV=1	3	169.29	233403	231061	44963.2	156598	124853	82418.5	90753.6	62699.9	11405.5	233403	195293	116576	204150	217430	160528	166766	80262.1	30533.8	195293	204150	80262.1	3	2	0	1.04535	0.410983	0.999831	0.394231	0.697287	0.119528	32.7791	15.342	74.5114
sp|Q9WTX6|CUL1_MOUSE	Cullin-1 OS=Mus musculus GN=Cul1 PE=1 SV=1	3	203.59	42726.8	47438.8	12623.1	39298.5	37704.6	18285.8	23561.4	8291.43	4577.58	42726.8	40095.4	32727.9	51231.4	65661.8	35615.4	43295.6	10613.8	12254.7	40095.4	51231.4	12254.7	2	2	1	1.27774	0.305637	0.999831	0.394231	0.293973	0.117197	13.4566	29.5599	83.4899
sp|Q80TV8|CLAP1_MOUSE;sp|Q8BRT1|CLAP2_MOUSE	CLIP-associating protein 1 OS=Mus musculus GN=Clasp1 PE=1 SV=2	3	163.89	75920.3	80426.5	9286.92	44179.4	30372.3	16488.3	26818.8	12858.2	1966.7	75920.3	67976.7	24078.1	57594.5	52892.8	32114.5	49281.4	16459.7	5265.08	67976.7	52892.8	16459.7	3	1	0	0.778101	0.242138	0.999831	0.394231	0.832137	0.117411	49.868	28.5248	96.653
sp|P62889|RL30_MOUSE	60S ribosomal protein L30 OS=Mus musculus GN=Rpl30 PE=2 SV=2	1	79.78	156969	170515	48951.8	102958	78451.4	71605.4	70980.4	55532	4700.49	156969	144120	126917	134221	136622	139467	130431	71086.4	12583.7	144120	136622	71086.4	0	0	0	0.947973	0.493246	0.999831	0.394231	0.823312	0.119066	10.5689	1.92013	82.565
sp|Q6IRU5|CLCB_MOUSE	Clathrin light chain B OS=Mus musculus GN=Cltb PE=2 SV=1	2	65.78	188172	199125	38775.2	146931	94965	156491	44727.3	97664.5	12741.9	188172	168301	100532	191546	165380	304798	82189.4	125020	34111.5	168301	191546	82189.4	1	1	0	1.13812	0.488348	0.999831	0.394231	0.208824	0.117851	30.1635	33.5958	56.5382
sp|P52800|EFNB2_MOUSE	Ephrin-B2 OS=Mus musculus GN=Efnb2 PE=1 SV=1	1	74.02	8232.6	10810.6	9674.69	8535.25	12647.1	14810.3	7682.09	33289.9	14214.1	8232.6	9137.14	25083.5	11127	22024.7	28846.2	14116.3	42614.4	38052.7	9137.14	22024.7	38052.7	0	0	0	2.41046	4.16461	0.999831	0.394231	0.304333	0.112829	66.9811	43.247	48.4495
sp|Q8BWW4|LARP4_MOUSE	La-related protein 4 OS=Mus musculus GN=Larp4 PE=1 SV=2	2	116.98	34810.8	32821	17711	24791.7	16118.3	19728.1	13135.6	18071.6	954.675	34810.8	27740.4	45919.2	32319.7	28069.6	38424.7	24137.6	23133.4	2555.76	34810.8	32319.7	23133.4	1	0	0	0.928439	0.664548	0.999831	0.394231	0.713338	0.116293	25.3447	15.8028	73.3386
sp|Q9D883|U2AF1_MOUSE;sp|Q8BGJ9|U2AF4_MOUSE	Splicing factor U2AF 35 kDa subunit OS=Mus musculus GN=U2af1 PE=1 SV=4	2	110.41	41628.9	23118.2	10021.2	28628.5	8226.89	5157.17	15479.8	5695.21	3492.69	41628.9	19539.5	25981.8	37321.5	14327	10044.7	28445.2	7290.43	9350.3	25981.8	14327	9350.3	2	0	1	0.551422	0.359878	0.999831	0.394231	0.284387	0.114334	39.1042	71.3331	77.616
sp|O35598|ADA10_MOUSE	Disintegrin and metalloproteinase domain-containing protein 10 OS=Mus musculus GN=Adam10 PE=1 SV=2	1	35.24	14831.6	16154	14882.6	19029.7	15950.6	31314	3765.14	14060.5	1994.04	14831.6	13653.4	38586	24808	27777.7	60990.7	6918.69	17998.8	5338.27	14831.6	27777.7	6918.69	0	1	0	1.87288	0.466483	0.999831	0.394231	0.189303	0.11591	62.9201	53.0597	68.4043
sp|Q9Z2N8|ACL6A_MOUSE	Actin-like protein 6A OS=Mus musculus GN=Actl6a PE=1 SV=2	1	52.54	58711.6	47346.5	10163.5	31400.1	11399.4	12162.1	22520.9	11472.3	1853.84	58711.6	40017.4	26350.7	40934.7	19851.8	23688.3	41383.7	14685.7	4962.93	40017.4	23688.3	14685.7	0	0	0	0.591951	0.366983	0.999831	0.394231	0.236332	0.118612	38.9641	39.881	92.696
sp|Q80UJ7|RB3GP_MOUSE	Rab3 GTPase-activating protein catalytic subunit OS=Mus musculus GN=Rab3gap1 PE=2 SV=4	1	84.11	16094.3	12987	5663.66	10282	6059.42	4692.86	8804.43	3282.02	422.74	16094.3	10976.6	14684.1	13404.1	10552.4	9140.33	16178.7	4201.31	1131.72	14684.1	10552.4	4201.31	2	0	0	0.718624	0.286112	0.999831	0.394231	0.294293	0.116272	18.9921	19.6879	110.881
sp|Q8C7R4|UBA6_MOUSE	Ubiquitin-like modifier-activating enzyme 6 OS=Mus musculus GN=Uba6 PE=1 SV=1	1	34.19	31588.5	41093.2	6700.82	10480.4	13443.4	2866.27	11110.6	1931	5682.74	31588.5	34732.1	17373.2	13662.8	23411.4	5582.67	20416.4	2471.87	15213.3	31588.5	13662.8	15213.3	1	0	0	0.432524	0.481608	0.999831	0.394231	0.0972802	0.115191	33.1539	62.7849	72.6931
sp|Q9DCN2|NB5R3_MOUSE	NADH-cytochrome b5 reductase 3 OS=Mus musculus GN=Cyb5r3 PE=1 SV=3	7	353.31	612722	790201	214504	393123	451480	370469	360823	175073	72782.4	612722	667880	556143	512495	786244	721567	663037	224111	194846	612722	721567	224111	4	3	2	1.17764	0.365763	0.999831	0.395818	0.687306	0.120291	9.1254	21.2464	72.7187
sp|Q7TMM9|TBB2A_MOUSE	Tubulin beta-2A chain OS=Mus musculus GN=Tubb2a PE=1 SV=1	1	2170.22	772132	724612	167903	653397	274843	189120	271573	124737	129923	772132	612444	435322	851801	478633	368351	499033	159675	347817	612444	478633	347817	0	1	0	0.781513	0.567916	0.999831	0.396525	0.724052	0.121276	27.7731	44.7421	50.6734
sp|O88487|DC1I2_MOUSE	Cytoplasmic dynein 1 intermediate chain 2 OS=Mus musculus GN=Dync1i2 PE=2 SV=1	8	385.92	849868	558221	160058	495467	247559	210639	267626	197122	71104.9	849868	471810	414981	645916	431119	410264	491781	252335	190355	471810	431119	252335	2	3	5	0.913755	0.534824	0.999831	0.396525	0.648583	0.120809	40.8354	26.313	51.1032
sp|Q9Z1G3|VATC1_MOUSE	V-type proton ATPase subunit C 1 OS=Mus musculus GN=Atp6v1c1 PE=1 SV=4	3	187.41	98813.3	92252.9	19849.2	71075.7	30339.7	17524.4	39815.1	25400.2	4998.4	98813.3	77972.4	51462.8	92657.8	52836	34132.6	73162.9	32514.8	13381.3	77972.4	52836	32514.8	1	2	1	0.677625	0.417003	0.999831	0.396525	0.396978	0.121404	31.192	49.9218	76.9264
sp|Q9D1H7|GET4_MOUSE	Golgi to ER traffic protein 4 homolog OS=Mus musculus GN=Get4 PE=2 SV=2	1	86.57	60227.3	72644.9	20296.9	14133	25072.6	15483.3	29133.5	25472.2	6199.1	60227.3	61399.6	52623.6	18424.5	43663.5	30157	53534.9	32606.9	16595.6	60227.3	30157	32606.9	0	0	1	0.50072	0.541397	0.999831	0.396525	0.0334736	0.121005	8.20305	41.0751	54.0915
sp|Q8BGD9|IF4B_MOUSE	Eukaryotic translation initiation factor 4B OS=Mus musculus GN=Eif4b PE=1 SV=1	7	442.59	706021	641767	230851	507693	268674	166970	292943	270954	94007.1	706021	542423	598524	661854	467891	325210	538303	346848	251667	598524	467891	346848	4	0	2	0.781741	0.579505	0.999831	0.396552	0.285474	0.122758	13.5032	34.8406	38.5254
sp|P19123|TNNC1_MOUSE	Troponin C, slow skeletal and cardiac muscles OS=Mus musculus GN=Tnnc1 PE=2 SV=1	8	611.98	1.46327e+07	1.32965e+07	4.34681e+06	1.25391e+07	6.10484e+06	4.65045e+06	5.99363e+06	5.55893e+06	1.41852e+06	1.46327e+07	1.12382e+07	1.12699e+07	1.63466e+07	1.06315e+07	9.05773e+06	1.10137e+07	7.11597e+06	3.79753e+06	1.12699e+07	1.06315e+07	7.11597e+06	2	5	5	0.943349	0.631413	0.999831	0.396552	0.814316	0.122601	15.7566	31.9308	49.4175
sp|P22892|AP1G1_MOUSE	AP-1 complex subunit gamma-1 OS=Mus musculus GN=Ap1g1 PE=1 SV=3	6	214.1	92441.6	86949.1	21312.7	67771.5	47396.3	32685	31283.9	36287.5	8470.47	92441.6	73489.6	55257.3	88350.3	82539.7	63661	57486.2	46451.5	22676.3	73489.6	82539.7	46451.5	3	6	0	1.12315	0.632083	0.999831	0.396552	0.749916	0.121893	25.2183	16.5101	42.15
sp|Q3THS6|METK2_MOUSE;sp|Q91X83|METK1_MOUSE	S-adenosylmethionine synthase isoform type-2 OS=Mus musculus GN=Mat2a PE=2 SV=2	5	204.51	402498	356103	282832	202952	137024	279382	178943	204254	57826.1	402498	300979	733295	264579	238624	544156	328820	261466	154806	402498	264579	261466	6	1	0	0.657341	0.649607	0.999831	0.396552	0.376102	0.122702	47.2024	48.5234	35.3285
sp|O35657|NEUR1_MOUSE	Sialidase-1 OS=Mus musculus GN=Neu1 PE=2 SV=1	4	175.58	198500	288471	69544.3	141644	139046	120237	165036	235744	135198	198500	243816	180307	184654	242145	234187	303264	301776	361938	198500	234187	303264	1	1	2	1.17978	1.52778	0.999831	0.396552	0.754347	0.122687	15.7587	14.1382	10.6455
sp|Q9D6K8|FUND2_MOUSE	FUN14 domain-containing protein 2 OS=Mus musculus GN=Fundc2 PE=2 SV=1	1	71.59	37763.5	45862.7	12117.3	30759.4	32507.9	18656	21496.5	10131.9	4063.29	37763.5	38763.2	31416.3	40099.5	56611.9	36336.6	39501.3	12969.9	10877.9	37763.5	40099.5	12969.9	1	1	0	1.06186	0.34345	0.999831	0.396552	0.360921	0.122158	11.0742	24.3185	75.563
sp|Q9JMH9|MY18A_MOUSE	Unconventional myosin-XVIIIa OS=Mus musculus GN=Myo18a PE=1 SV=2	8	505.56	641808	371614	70740.2	387453	129455	205940	168473	101811	16483.3	641808	314089	183407	505103	225443	401111	309580	130328	44127.6	314089	401111	130328	5	5	2	1.27706	0.414941	0.999831	0.396563	0.858614	0.123454	62.1834	37.4723	83.93
sp|O54724|PTRF_MOUSE	Polymerase I and transcript release factor OS=Mus musculus GN=Ptrf PE=1 SV=1	5	426.93	1.22161e+06	306427	109204	477017	70499.1	111190	250548	54489.7	33796.4	1.22161e+06	258993	283131	621863	122773	216567	460400	69752.2	90476.6	283131	216567	90476.6	5	3	1	0.764899	0.319557	0.999831	0.396563	0.360651	0.123884	93.3698	82.7877	106.248
sp|Q9JK92|HSPB8_MOUSE	Heat shock protein beta-8 OS=Mus musculus GN=Hspb8 PE=1 SV=1	4	126.89	254078	192902	44400.5	142881	113918	89961.8	96390.2	50844.3	8124.69	254078	163042	115117	186267	198387	175220	177123	65085.7	21750.7	163042	186267	65085.7	3	4	0	1.14245	0.399197	0.999831	0.396563	0.688268	0.123766	39.7868	6.20908	91.1253
sp|Q8K482|EMIL2_MOUSE	EMILIN-2 OS=Mus musculus GN=Emilin2 PE=1 SV=1	4	154.75	59639	34767	25297.7	49537.3	16769.6	33573.7	44382.8	60937.2	34995.9	59639	29385.2	65589.1	64579.3	29203.9	65391.9	81556.4	78005.6	93687.8	59639	64579.3	81556.4	2	0	5	1.08284	1.3675	0.999831	0.396563	0.945849	0.123875	37.6695	38.9431	9.74101
sp|Q8R1N4|NUDC3_MOUSE	NudC domain-containing protein 3 OS=Mus musculus GN=Nudcd3 PE=2 SV=3	3	129.3	90520.5	117984	15067.2	61700.8	41790.1	28036.1	46768.8	10920.5	5166.15	90520.5	99720.8	39064.6	80436.3	72776.7	54606.2	85940.9	13979.3	13830.3	90520.5	72776.7	13979.3	1	1	0	0.80398	0.154433	0.999831	0.396563	0.916201	0.123507	42.7673	19.1513	109.688
sp|Q9JHR7|IDE_MOUSE	Insulin-degrading enzyme OS=Mus musculus GN=Ide PE=1 SV=1	3	108.61	82712.8	86921.6	24802.3	47249.5	34705.2	37738.8	28159.8	44258.7	9558.68	82712.8	73466.4	64304.7	61596.9	60438.4	73504.2	51745.4	56655.5	25589.6	73466.4	61596.9	51745.4	3	1	2	0.838436	0.704342	0.999831	0.396799	0.522301	0.124182	12.5235	11.096	37.3905
sp|Q9QUR6|PPCE_MOUSE	Prolyl endopeptidase OS=Mus musculus GN=Prep PE=2 SV=1	21	1273.21	4.3173e+06	4.02471e+06	1.42433e+06	2.32131e+06	1.86376e+06	1.31313e+06	2.03225e+06	1.40258e+06	508826	4.3173e+06	3.4017e+06	3.69284e+06	3.02618e+06	3.24571e+06	2.55759e+06	3.73439e+06	1.79545e+06	1.36218e+06	3.69284e+06	3.02618e+06	1.79545e+06	12	12	4	0.819471	0.486196	0.999831	0.397204	0.194118	0.124534	12.2979	11.9426	54.9869
sp|Q9CR68|UCRI_MOUSE	Cytochrome b-c1 complex subunit Rieske, mitochondrial OS=Mus musculus GN=Uqcrfs1 PE=1 SV=1	1	34.5	7431.58	43891.8	2641.69	13342.4	327.764	1878.5	0	1443.27	5689.43	7431.58	37097.5	6849.08	17393.8	570.795	3658.77	101.131	1847.52	15231.2	7431.58	3658.77	1847.52	1	0	0	0.492327	0.248604	0.999831	0.397361	0.196025	0.124808	101.005	124.247	144.543
sp|P34022|RANG_MOUSE	Ran-specific GTPase-activating protein OS=Mus musculus GN=Ranbp1 PE=1 SV=2	5	200.66	745038	719103	186206	464999	329397	246740	244225	301940	112679	745038	607788	482775	606196	573639	480579	448780	386513	301654	607788	573639	386513	4	2	1	0.943814	0.635935	0.999831	0.398503	0.661245	0.125392	21.4391	11.7788	19.4868
sp|Q922D8|C1TC_MOUSE	C-1-tetrahydrofolate synthase, cytoplasmic OS=Mus musculus GN=Mthfd1 PE=1 SV=4	3	116.66	110467	93062.8	12363.4	69306.2	37944.1	33016.7	44747.9	9931.27	2929.2	110467	78656.9	32054.5	90351	66078.9	64306.9	82227.2	12713	7841.77	78656.9	66078.9	12713	3	0	0	0.84009	0.161626	0.999831	0.398516	0.765808	0.125622	53.4928	19.7775	121.456
sp|Q9DBR7|MYPT1_MOUSE	Protein phosphatase 1 regulatory subunit 12A OS=Mus musculus GN=Ppp1r12a PE=1 SV=2	5	326.57	364741	263578	71454.3	235536	125388	148101	135730	83540	20494.7	364741	222777	185259	307057	218361	288458	249413	106939	54866.4	222777	288458	106939	4	3	0	1.29483	0.48003	0.999831	0.399599	0.739235	0.126189	36.7522	17.241	73.474
sp|Q9D783|KBTB5_MOUSE	Kelch repeat and BTB domain-containing protein 5 OS=Mus musculus GN=Kbtbd5 PE=2 SV=1	12	684.11	1.47816e+06	1.64563e+06	385626	1.15038e+06	774093	542755	613966	519313	209528	1.47816e+06	1.39089e+06	999809	1.4997e+06	1.34807e+06	1.05713e+06	1.1282e+06	664772	560928	1.39089e+06	1.34807e+06	664772	7	7	4	0.969213	0.477947	0.999831	0.402108	0.950883	0.127209	19.7538	17.279	38.4939
sp|O35988|SDC4_MOUSE	Syndecan-4 OS=Mus musculus GN=Sdc4 PE=1 SV=1	5	214.57	468379	742291	379101	306864	614431	659207	403987	1.32e+06	535789	468379	627386	982891	400043	1.07002e+06	1.28395e+06	742354	1.68973e+06	1.43436e+06	627386	1.07002e+06	1.43436e+06	2	1	2	1.70552	2.28625	0.999831	0.402786	0.582299	0.127652	38.02	50.2333	38.0327
sp|P23927|CRYAB_MOUSE	Alpha-crystallin B chain OS=Mus musculus GN=Cryab PE=1 SV=2	10	620.48	1.21376e+07	9.62176e+06	1.11026e+06	9.65487e+06	4.10057e+06	2.32513e+06	4.03623e+06	1.24855e+06	277523	1.21376e+07	8.13234e+06	2.87855e+06	1.25866e+07	7.14106e+06	4.52867e+06	7.41685e+06	1.59827e+06	742959	8.13234e+06	7.14106e+06	1.59827e+06	5	7	2	0.878107	0.196533	0.999831	0.404938	0.795276	0.128563	60.1795	50.846	111.647
sp|Q8CIE6|COPA_MOUSE	Coatomer subunit alpha OS=Mus musculus GN=Copa PE=1 SV=2	14	709.85	841689	733299	160892	736528	244346	183527	319959	201537	72838.5	841689	619786	417143	960174	425523	357458	587946	257987	194996	619786	425523	257987	10	12	1	0.686564	0.416252	0.999831	0.406418	0.701084	0.129536	33.9099	56.8089	60.8252
sp|Q9R0P3|ESTD_MOUSE	S-formylglutathione hydrolase OS=Mus musculus GN=Esd PE=2 SV=1	6	287.52	879051	920320	160206	673177	555628	287906	414576	169911	35302.4	879051	777857	415364	877587	967614	560757	761810	217503	94508.3	777857	877587	217503	3	7	1	1.12821	0.279618	0.999831	0.406418	0.555831	0.129691	35.2954	26.647	99.2139
sp|P47753|CAZA1_MOUSE	F-actin-capping protein subunit alpha-1 OS=Mus musculus GN=Capza1 PE=1 SV=4	2	169.6	177858	190425	52010.1	123514	93338.1	100576	71081.6	82472	15282.7	177858	160947	134846	161019	162546	195892	130617	105572	40913.3	160947	162546	105572	1	0	0	1.00993	0.655943	0.999831	0.406418	0.613127	0.129722	13.7247	11.3819	50.1116
sp|P62737|ACTA_MOUSE;sp|P63268|ACTH_MOUSE	Actin, aortic smooth muscle OS=Mus musculus GN=Acta2 PE=1 SV=1	1	1944.33	800194	445433	156039	574682	233193	124225	264002	21622.3	78182.9	800194	376482	404560	749184	406101	241955	485121	27678.6	209304	404560	406101	209304	0	1	1	1.00381	0.517362	0.999831	0.40677	0.655068	0.130065	44.9537	55.5713	95.692
sp|P68369|TBA1A_MOUSE;sp|P05214|TBA3_MOUSE	Tubulin alpha-1A chain OS=Mus musculus GN=Tuba1a PE=1 SV=1	1	1723.91	2.33736e+06	1.70053e+06	424889	1.93296e+06	839133	390083	1.11317e+06	305383	58272.4	2.33736e+06	1.43729e+06	1.10161e+06	2.5199e+06	1.46133e+06	759769	2.04552e+06	390921	156001	1.43729e+06	1.46133e+06	390921	0	1	2	1.01673	0.271985	0.999831	0.407418	0.805087	0.130623	39.3128	56.0691	119.172
sp|P47754|CAZA2_MOUSE	F-actin-capping protein subunit alpha-2 OS=Mus musculus GN=Capza2 PE=1 SV=3	8	487.69	1.42948e+06	1.67828e+06	290108	1.13019e+06	888285	625897	528093	520432	127637	1.42948e+06	1.41848e+06	752160	1.47337e+06	1.54693e+06	1.21907e+06	970407	666205	341699	1.41848e+06	1.47337e+06	666205	5	5	1	1.0387	0.469659	0.999831	0.407418	0.432197	0.131425	32.3251	12.1741	47.6784
sp|Q8R0P4|CK067_MOUSE	UPF0366 protein C11orf67 homolog OS=Mus musculus PE=2 SV=1	4	201.84	466382	359944	47006.1	473979	136700	74478.8	150807	57997.6	14629	466382	304226	121872	617903	238060	145063	277117	74242.6	39163.3	304226	238060	74242.6	4	1	0	0.782511	0.244038	0.999831	0.407418	0.890174	0.131139	57.9352	75.0735	98.6825
sp|Q63932|MP2K2_MOUSE	Dual specificity mitogen-activated protein kinase kinase 2 OS=Mus musculus GN=Map2k2 PE=1 SV=2	3	266.98	129847	124839	24000.8	102166	53136.3	37413.7	37757.3	48864.9	3088.78	129847	105514	62226.7	133189	92535.8	72871.1	69381.6	62551.9	8269	105514	92535.8	62551.9	1	4	1	0.876997	0.592828	0.999831	0.407418	0.951291	0.131063	34.5276	30.906	71.6529
sp|P97313|PRKDC_MOUSE	DNA-dependent protein kinase catalytic subunit OS=Mus musculus GN=Prkdc PE=1 SV=3	1	33.73	20623.9	8374.65	1079.23	10128.9	2687.91	840.872	7314.94	288.434	112.676	20623.9	7078.28	2798.12	13204.6	4680.95	1637.78	13441.7	369.225	301.644	7078.28	4680.95	369.225	0	0	1	0.661311	0.052163	0.999831	0.407418	0.518935	0.131287	91.5294	92.1344	160.856
sp|Q8K3W0|BRE_MOUSE	BRCA1-A complex subunit BRE OS=Mus musculus GN=Bre PE=1 SV=2	1	49.38	34083.1	21883.5	4758.46	30716.1	12752.3	5939.53	13129.7	4391.73	592.055	34083.1	18496	12337.2	40043.1	22207.9	11568.5	24126.8	5621.85	1584.99	18496	22207.9	5621.85	1	1	0	1.20069	0.30395	0.999831	0.407493	0.823607	0.13168	51.7979	58.4725	115.083
sp|Q99PT1|GDIR1_MOUSE	Rho GDP-dissociation inhibitor 1 OS=Mus musculus GN=Arhgdia PE=1 SV=3	13	845.87	1.43248e+07	1.72191e+07	5.60793e+06	7.75541e+06	8.07621e+06	5.89511e+06	5.66334e+06	8.02856e+06	2.96687e+06	1.43248e+07	1.45536e+07	1.45396e+07	1.01103e+07	1.40646e+07	1.1482e+07	1.04068e+07	1.02774e+07	7.94263e+06	1.45396e+07	1.1482e+07	1.02774e+07	2	15	7	0.789702	0.706852	0.999831	0.407502	0.282336	0.131997	0.886278	16.8925	14.5335
sp|Q7TMR0|PCP_MOUSE	Lysosomal Pro-X carboxypeptidase OS=Mus musculus GN=Prcp PE=2 SV=2	5	274.86	195689	245134	115908	166937	183785	167964	209376	324880	113815	195689	207188	300513	217628	320059	327146	384742	415878	304694	207188	320059	384742	2	2	3	1.54477	1.85697	0.999831	0.407502	0.373073	0.132144	24.5194	21.2596	15.5675
sp|P70670|NACAM_MOUSE;sp|Q60817|NACA_MOUSE	Nascent polypeptide-associated complex subunit alpha, muscle-specific form OS=Mus musculus GN=Naca PE=1 SV=2	76	4643.82	5.43876e+07	5.22192e+07	1.59074e+07	4.41769e+07	2.37854e+07	1.84318e+07	2.66217e+07	1.70991e+07	2.94668e+06	5.43876e+07	4.41358e+07	4.12431e+07	5.75912e+07	4.14218e+07	3.58997e+07	4.89192e+07	2.18885e+07	7.88856e+06	4.41358e+07	4.14218e+07	2.18885e+07	40	42	32	0.938508	0.495934	0.999831	0.408372	0.82038	0.132832	14.8256	25.067	79.5107
sp|Q8BX35|TNR27_MOUSE	Tumor necrosis factor receptor superfamily member 27 OS=Mus musculus GN=Eda2r PE=2 SV=1	4	252.55	439879	650178	261842	408615	390543	404338	220794	322627	45599.2	439879	549532	678876	532690	680123	787533	405723	412995	122074	549532	680123	405723	4	2	1	1.23764	0.738306	0.999831	0.408372	0.406803	0.133001	21.5131	19.1883	52.9035
sp|Q8BVQ5|PPME1_MOUSE	Protein phosphatase methylesterase 1 OS=Mus musculus GN=Ppme1 PE=1 SV=5	3	160.86	56939.8	90173.1	11984	38659.9	35795.4	30328.7	24810.7	16944.5	7446.97	56939.8	76214.6	31070.7	50398.9	62336.9	59071.6	45591.3	21690.7	19936.3	56939.8	59071.6	21690.7	2	1	0	1.03744	0.380941	0.999831	0.408372	0.703684	0.133351	41.3799	10.7732	49.2982
sp|Q9CR26|VTA1_MOUSE	Vacuolar protein sorting-associated protein VTA1 homolog OS=Mus musculus GN=Vta1 PE=1 SV=1	3	165.59	206645	203003	29186.3	134926	88094.7	52031.8	67263.7	53670	8271.37	206645	171578	75671.1	175896	153415	101343	123602	68702.9	22143.3	171578	153415	68702.9	1	3	0	0.89414	0.400417	0.999831	0.408372	0.984727	0.133291	44.813	26.6404	71.0469
sp|O70400|PDLI1_MOUSE	PDZ and LIM domain protein 1 OS=Mus musculus GN=Pdlim1 PE=2 SV=4	9	466.25	1.20948e+06	1.40273e+06	206859	654448	494454	348280	439669	367745	86454.4	1.20948e+06	1.18559e+06	536321	853172	861082	678349	807921	470750	231448	1.18559e+06	853172	470750	6	7	1	0.719616	0.397059	0.999831	0.409134	0.613184	0.133948	39.0878	12.9516	57.5355
sp|Q80WQ2|VAC14_MOUSE	Protein VAC14 homolog OS=Mus musculus GN=Vac14 PE=1 SV=1	1	51.24	9146.55	8331.18	3060.98	9267.09	2561.54	2595.67	5003.77	2461.71	680.627	9146.55	7041.54	7936.17	12081	4460.87	5055.62	9194.76	3151.23	1822.11	7936.17	5055.62	3151.23	1	0	0	0.637035	0.397072	0.999831	0.409134	0.51044	0.134063	13.1376	58.8715	83.205
sp|P26231|CTNA1_MOUSE	Catenin alpha-1 OS=Mus musculus GN=Ctnna1 PE=1 SV=1	15	1246.42	2.06314e+06	2.09539e+06	521430	1.44941e+06	843669	655676	876610	719199	209823	2.06314e+06	1.77103e+06	1.35191e+06	1.88953e+06	1.46923e+06	1.27707e+06	1.61083e+06	920646	561718	1.77103e+06	1.46923e+06	920646	8	7	4	0.829594	0.519838	0.999831	0.409458	0.611662	0.135066	20.6804	20.2702	51.7136
sp|Q8CI43|MYL6B_MOUSE	Myosin light chain 6B OS=Mus musculus GN=Myl6b PE=2 SV=1	18	1062.56	1.07213e+07	1.20685e+07	1.56279e+06	9.27385e+06	6.02358e+06	2.90424e+06	4.2187e+06	2.10998e+06	693586	1.07213e+07	1.02004e+07	4.05182e+06	1.20899e+07	1.04899e+07	5.65663e+06	7.75215e+06	2.70099e+06	1.8568e+06	1.02004e+07	1.04899e+07	2.70099e+06	9	9	9	1.02839	0.264793	0.999831	0.409458	0.661493	0.135447	44.56	35.5849	77.6945
sp|P45376|ALDR_MOUSE;sp|Q8VC28|AK1CD_MOUSE	Aldose reductase OS=Mus musculus GN=Akr1b1 PE=1 SV=3	13	718.62	6.09904e+06	5.14615e+06	867094	4.93228e+06	2.38946e+06	1.69359e+06	2.04726e+06	1.24005e+06	399600	6.09904e+06	4.34954e+06	2.24811e+06	6.42997e+06	4.1612e+06	3.29862e+06	3.76198e+06	1.58738e+06	1.06977e+06	4.34954e+06	4.1612e+06	1.58738e+06	5	4	10	0.956699	0.364954	0.999831	0.409458	0.697673	0.135322	45.5586	34.9345	66.7643
sp|Q9WU28|PFD5_MOUSE	Prefoldin subunit 5 OS=Mus musculus GN=Pfdn5 PE=1 SV=1	5	374.51	604719	555680	151431	584615	293632	246468	235427	225068	54165.7	604719	469663	392613	762133	511355	480048	432612	288110	145007	469663	511355	288110	2	4	1	1.08877	0.61344	0.999831	0.409458	0.459886	0.135473	21.9565	26.4527	49.8318
sp|P62264|RS14_MOUSE	40S ribosomal protein S14 OS=Mus musculus GN=Rps14 PE=2 SV=3	3	192.78	489380	502938	76379	275550	179101	76628.1	126891	172946	49718.9	489380	425085	198027	359221	311900	149249	233171	221387	133103	425085	311900	221387	3	1	0	0.733736	0.520807	0.999831	0.409458	0.420074	0.135559	41.2766	40.2763	27.9197
sp|Q7TMB8|CYFP1_MOUSE;sp|Q5SQX6|CYFP2_MOUSE	Cytoplasmic FMR1-interacting protein 1 OS=Mus musculus GN=Cyfip1 PE=1 SV=1	2	135.95	35152.2	17547	7003.01	26982.4	8722.64	5928.79	16579.5	1668.41	1559.23	35152.2	14830.8	18156.6	35175.6	15190.3	11547.6	30466	2135.72	4174.23	18156.6	15190.3	4174.23	1	1	0	0.836626	0.229901	0.999831	0.409458	0.714108	0.134832	47.9901	61.6399	128.896
sp|Q8BTF8|RALYL_MOUSE	RNA-binding Raly-like protein OS=Mus musculus GN=Ralyl PE=2 SV=1	1	56.78	57614.4	50036.5	2354.67	34322.7	18743.2	24702.5	25422.9	55582.1	40181.7	57614.4	42291	6104.92	44744.8	32641	48113.4	46716.2	71150.6	107571	42291	44744.8	71150.6	0	1	1	1.05802	1.68241	0.999831	0.409932	0.410394	0.136031	74.8499	19.4506	40.7518
sp|Q8BHN3|GANAB_MOUSE	Neutral alpha-glucosidase AB OS=Mus musculus GN=Ganab PE=1 SV=1	2	63.73	11510.2	11108	15416.2	9131.43	12316.3	22076.1	18611.8	53165.7	8485.65	11510.2	9388.52	39969.5	11904.2	21448.6	42998	34200.4	68057.3	22717	11510.2	21448.6	34200.4	1	0	0	1.86344	2.97131	0.999831	0.409932	0.548699	0.136248	84.1643	62.5866	56.5848
sp|Q62179|SEM4B_MOUSE	Semaphorin-4B OS=Mus musculus GN=Sema4b PE=1 SV=2	1	73.05	13059.2	19968.8	776.058	16002.7	7764.58	12238.3	7280.62	14677.9	17060.4	13059.2	16877.7	2012.08	20861.9	13521.9	23836.8	13378.6	18789.2	45672.5	13059.2	20861.9	18789.2	0	1	1	1.59748	1.43877	0.999831	0.409932	0.161299	0.136412	72.4922	27.3571	66.659
sp|P48678|LMNA_MOUSE	Prelamin-A/C OS=Mus musculus GN=Lmna PE=1 SV=2	51	3229.17	4.34359e+07	4.86598e+07	1.71613e+07	2.99232e+07	1.89449e+07	1.83135e+07	1.83634e+07	2.50209e+07	5.6056e+06	4.34359e+07	4.11274e+07	4.44939e+07	3.90093e+07	3.29921e+07	3.56694e+07	3.37439e+07	3.20292e+07	1.50068e+07	4.34359e+07	3.56694e+07	3.20292e+07	24	24	30	0.821196	0.73739	0.999831	0.410475	0.304227	0.137013	4.00178	8.39969	38.4691
sp|Q9Z1P8|ANGL4_MOUSE	Angiopoietin-related protein 4 OS=Mus musculus GN=Angptl4 PE=2 SV=1	2	95.36	52698.8	138969	19861.4	21088.6	93598.4	44502.7	73576.3	168090	29503	52698.8	117457	51494.4	27492.2	163000	86678.3	135201	215171	78982.7	52698.8	86678.3	135201	1	1	2	1.64479	2.56555	0.999831	0.410475	0.897673	0.137057	51.0815	73.5296	47.8196
sp|P62196|PRS8_MOUSE	26S protease regulatory subunit 8 OS=Mus musculus GN=Psmc5 PE=1 SV=1	12	593.62	1.24601e+06	994947	327523	989413	508595	466439	506970	385652	125485	1.24601e+06	840932	849164	1.28985e+06	885707	908488	931592	493672	335935	849164	908488	493672	9	8	4	1.06986	0.581362	0.999831	0.412062	0.816109	0.138304	23.6573	22.0853	52.5691
sp|Q920A5|RISC_MOUSE	Retinoid-inducible serine carboxypeptidase OS=Mus musculus GN=Scpep1 PE=2 SV=2	11	621.69	1.32826e+06	1.17585e+06	257181	900089	587930	397878	1.18731e+06	856861	720335	1.32826e+06	993833	666792	1.1734e+06	1.02387e+06	774952	2.18176e+06	1.09687e+06	1.92841e+06	993833	1.02387e+06	1.92841e+06	2	4	7	1.03022	1.94038	0.999831	0.412062	0.941242	0.138479	33.1972	20.3161	32.6988
sp|P63073|IF4E_MOUSE	Eukaryotic translation initiation factor 4E OS=Mus musculus GN=Eif4e PE=1 SV=1	4	136.42	935428	1.25292e+06	61904.2	746612	897381	1.23142e+06	427453	1.15158e+06	1.0985e+06	935428	1.05898e+06	160498	973320	1.56277e+06	2.39845e+06	785473	1.47414e+06	2.94079e+06	935428	1.56277e+06	1.47414e+06	5	1	1	1.67065	1.5759	0.999831	0.412062	0.103403	0.139095	67.7995	43.536	63.5034
sp|P34884|MIF_MOUSE	Macrophage migration inhibitory factor OS=Mus musculus GN=Mif PE=1 SV=2	4	314.7	2.69008e+06	2.74432e+06	863662	1.84181e+06	1.47067e+06	1.43476e+06	1.02554e+06	1.38024e+06	352486	2.69008e+06	2.3195e+06	2.23921e+06	2.40107e+06	2.56114e+06	2.7945e+06	1.88449e+06	1.76684e+06	943643	2.3195e+06	2.56114e+06	1.76684e+06	2	3	2	1.10418	0.761732	0.999831	0.412062	0.694682	0.13922	9.95361	7.65207	33.4685
sp|P70444|BID_MOUSE	BH3-interacting domain death agonist OS=Mus musculus GN=Bid PE=1 SV=2	2	76.98	375409	433339	52106.5	255516	214254	63795.9	153961	59439.4	25832.9	375409	366259	135096	333104	373118	124256	282913	76088.3	69157.3	366259	333104	76088.3	1	3	0	0.909476	0.207744	0.999831	0.412062	0.887053	0.138798	46.5964	48.2742	85.1044
sp|P62077|TIM8B_MOUSE	Mitochondrial import inner membrane translocase subunit Tim8 B OS=Mus musculus GN=Timm8b PE=2 SV=1	2	98.13	49871.6	62905.9	16149.9	36158	16512.6	8962.48	18391.9	30794.6	6113.37	49871.6	53168.3	41871.6	47137.4	28756.3	17456.3	33796.4	39420.1	16366.1	49871.6	28756.3	33796.4	2	0	1	0.576606	0.677668	0.999831	0.412062	0.115742	0.138522	12.0265	48.1436	40.2543
sp|Q91WC0|SETD3_MOUSE	Histone-lysine N-methyltransferase setd3 OS=Mus musculus GN=Setd3 PE=1 SV=1	1	45.44	28078.2	26153.4	5606.71	25872.6	12704.8	6231.98	10129.8	8792.76	2765.13	28078.2	22105	14536.5	33728.8	22125.1	12138.1	18614.2	11255.6	7402.56	22105	22125.1	11255.6	0	1	0	1.00091	0.509189	0.999831	0.412062	0.996859	0.138795	31.4581	47.6766	45.8498
sp|Q9CZY3|UB2V1_MOUSE	Ubiquitin-conjugating enzyme E2 variant 1 OS=Mus musculus GN=Ube2v1 PE=1 SV=1	5	228.4	1.59172e+06	1.93527e+06	298952	1.28527e+06	801564	603838	609282	553190	103476	1.59172e+06	1.6357e+06	775091	1.67554e+06	1.39591e+06	1.1761e+06	1.1196e+06	708138	277016	1.59172e+06	1.39591e+06	708138	4	1	1	0.87698	0.444888	0.999831	0.41272	0.707663	0.140291	36.3278	17.6797	60.054
sp|Q9D281|NXP20_MOUSE	Protein Noxp20 OS=Mus musculus GN=Fam114a1 PE=2 SV=1	2	98.87	119874	87580.5	9245.68	93686.9	9959.05	10049.4	16147	31310.2	5488.86	119874	74023.3	23971.2	122135	17343.5	19573.3	29671.1	40080.2	14694.3	74023.3	19573.3	29671.1	2	2	0	0.26442	0.400835	0.999831	0.41272	0.430804	0.140451	66.049	112.922	45.3355
sp|Q8CIG8|ANM5_MOUSE	Protein arginine N-methyltransferase 5 OS=Mus musculus GN=Prmt5 PE=1 SV=3	1	44.91	28281.8	19828.9	5970.97	28570	7307.23	9078.55	14714.3	2652.06	1612.27	28281.8	16759.4	15480.9	37245.2	12725.4	17682.4	27038.6	3394.89	4316.21	16759.4	17682.4	4316.21	0	1	1	1.05507	0.25754	0.999831	0.41272	0.8984	0.14061	34.9488	57.4905	115.621
sp|O35464|SEM6A_MOUSE	Semaphorin-6A OS=Mus musculus GN=Sema6a PE=1 SV=2	1	34.51	16733.1	15650.2	8213.35	7541.08	9530.6	12198.9	4280.89	7977.48	5138.94	16733.1	13227.6	21294.7	9830.93	16597.3	23759.9	7866.41	10212	13757.5	16733.1	16597.3	10212	1	0	0	0.991885	0.610284	0.999831	0.41272	0.823287	0.140605	23.6759	41.6358	27.9481
sp|Q3U0K8|OGFD1_MOUSE	2-oxoglutarate and iron-dependent oxygenase domain-containing protein 1 OS=Mus musculus GN=Ogfod1 PE=2 SV=1	1	53.55	8933.01	6393.12	1172.52	3554.38	3251.52	588.73	4968.62	555.295	89.7188	8933.01	5403.48	3039.98	4633.67	5662.45	1146.68	9130.18	710.832	240.187	5403.48	4633.67	710.832	0	0	0	0.857533	0.131551	0.999831	0.41272	0.325026	0.140583	51.2016	62.0506	148.861
sp|P07214|SPRC_MOUSE	SPARC OS=Mus musculus GN=Sparc PE=1 SV=1	18	1337.51	1.2577e+08	1.50436e+08	7.24095e+07	1.11001e+08	1.0406e+08	119026710	9.47884e+07	1.7926e+08	1.22726e+08	1.2577e+08	1.27149e+08	1.87735e+08	1.44706e+08	1.81218e+08	2.3183e+08	1.7418e+08	2.2947e+08	3.28552e+08	1.27149e+08	1.81218e+08	2.2947e+08	15	13	17	1.42524	1.80474	0.999831	0.412978	0.32036	0.142119	24.0899	23.5327	32.0462
sp|P28653|PGS1_MOUSE	Biglycan OS=Mus musculus GN=Bgn PE=2 SV=1	16	1380.41	3.93807e+07	7.0146e+07	3.52578e+07	3.98441e+07	4.19001e+07	6.25494e+07	3.23477e+07	124808409	6.08353e+07	3.93807e+07	5.92876e+07	9.14127e+07	5.19427e+07	7.29683e+07	1.21828e+08	5.94411e+07	1.59767e+08	1.62862e+08	5.92876e+07	7.29683e+07	1.59767e+08	14	8	9	1.23075	2.69478	0.999831	0.412978	0.447491	0.144366	41.436	43.5942	46.1986
sp|O08528|HXK2_MOUSE;sp|Q3TRM8|HXK3_MOUSE;sp|Q91W97|HKDC1_MOUSE	Hexokinase-2 OS=Mus musculus GN=Hk2 PE=1 SV=1	12	645.06	516790	631233	110762	353847	219261	177762	225382	177944	22680.7	516790	533520	287173	461292	381838	346229	414155	227786	60718.7	516790	381838	227786	8	8	5	0.738865	0.440771	0.999831	0.412978	0.722706	0.141863	30.8759	14.8586	75.4872
sp|P70271|PDLI4_MOUSE	PDZ and LIM domain protein 4 OS=Mus musculus GN=Pdlim4 PE=1 SV=3	7	248.26	521968	578649	123925	402051	241563	237599	246492	159406	46576.5	521968	489075	321300	524133	420677	462774	452945	204055	124690	489075	462774	204055	3	11	0	0.946223	0.417226	0.999831	0.412978	0.734346	0.143871	24.2335	11.0884	65.7299
sp|Q8R1Q8|DC1L1_MOUSE	Cytoplasmic dynein 1 light intermediate chain 1 OS=Mus musculus GN=Dync1li1 PE=1 SV=1	6	273.48	369692	336709	84696.3	279942	153369	100256	173169	92668.6	25187.8	369692	284587	219591	364946	267090	195269	318210	118625	67430.4	284587	267090	118625	3	6	3	0.938516	0.416832	0.999831	0.412978	0.800046	0.141845	25.8418	30.8849	78.8306
sp|Q8C052|MAP1S_MOUSE	Microtubule-associated protein 1S OS=Mus musculus GN=Map1s PE=1 SV=2	6	272.75	341702	268452	44501.2	278142	109729	77708.1	134529	49418.1	12349	341702	226896	115378	362600	191091	151353	247207	63260	33059.6	226896	191091	63260	5	2	1	0.842193	0.278806	0.999831	0.412978	0.888194	0.144437	49.636	47.7691	101.222
sp|P60521|GBRL2_MOUSE	Gamma-aminobutyric acid receptor-associated protein-like 2 OS=Mus musculus GN=Gabarapl2 PE=2 SV=1	3	159.44	292050	352079	64881	249299	151817	132681	130504	99623.7	20607.6	292050	297579	168216	324999	264386	258425	239810	127528	55168.6	292050	264386	127528	2	3	0	0.905278	0.436666	0.999831	0.412978	0.55651	0.142567	28.9545	13.0347	66.061
sp|P51125|ICAL_MOUSE	Calpastatin OS=Mus musculus GN=Cast PE=1 SV=2	4	291.93	585291	455926	180401	418494	315565	239933	264801	175421	59545.7	585291	385350	467724	545570	549550	467320	486589	224556	159410	467724	545570	224556	4	0	1	1.16643	0.480104	0.999831	0.412978	0.634609	0.143639	20.9582	8.90326	59.6797
sp|Q8BNJ2|ATS4_MOUSE	A disintegrin and metalloproteinase with thrombospondin motifs 4 OS=Mus musculus GN=Adamts4 PE=2 SV=2	3	268.91	299814	419210	153062	269846	219301	249952	193313	592882	275483	299814	354318	396843	351785	381908	486835	355225	758947	737497	354318	381908	737497	0	1	2	1.07787	2.08146	0.999831	0.412978	0.463071	0.144407	13.8836	17.4253	36.802
sp|Q8R3Z5|CACB1_MOUSE	Voltage-dependent L-type calcium channel subunit beta-1 OS=Mus musculus GN=Cacnb1 PE=1 SV=1	3	197.81	193874	182506	74776.3	135442	99427.2	60784.5	72542.7	47315.9	53168.5	193874	154254	193872	176569	173150	118391	133302	60569	142338	193872	173150	133302	3	2	0	0.893119	0.687579	0.999831	0.412978	0.456942	0.142981	12.6607	20.9229	40.0011
sp|Q3UMW8|CLN5_MOUSE	Ceroid-lipofuscinosis neuronal protein 5 homolog OS=Mus musculus GN=Cln5 PE=2 SV=1	3	81.16	127195	93559.7	36955.9	98526.2	48393	62357.3	123893	123076	44400.4	127195	79076.9	95815.2	128444	84275.4	121454	227661	157550	118865	95815.2	121454	157550	2	0	2	1.26759	1.64431	0.999831	0.412978	0.652429	0.143425	24.2588	21.3136	32.8223
sp|Q9D892|ITPA_MOUSE	Inosine triphosphate pyrophosphatase OS=Mus musculus GN=Itpa PE=1 SV=2	2	150.76	339205	418126	59223.1	216547	187509	109514	137143	101093	20088.1	339205	353401	153547	282302	326543	213301	252009	129409	53777.9	339205	282302	129409	2	0	0	0.832246	0.381506	0.999831	0.412978	0.940829	0.142687	39.5368	20.8249	68.9611
sp|Q9JKP5|MBNL1_MOUSE;sp|Q8R003|MBNL3_MOUSE	Muscleblind-like protein 1 OS=Mus musculus GN=Mbnl1 PE=1 SV=1	2	61.63	32186.4	70405.5	11295.6	34666.4	22601.2	18035.8	16715.8	19777.7	1775.9	32186.4	59506.9	29286	45192.8	39359.5	35128.6	30716.3	25317.4	4754.27	32186.4	39359.5	25317.4	0	1	0	1.22286	0.786586	0.999831	0.412978	0.887287	0.143621	41.3476	12.667	67.6084
sp|Q80TM9|NISCH_MOUSE	Nischarin OS=Mus musculus GN=Nisch PE=1 SV=2	2	113.73	61045.8	25361.5	7926.86	34350.2	16603.8	6996.55	29146.3	1553.69	1148.5	61045.8	21435.6	20551.9	44780.7	28915.1	13627.3	53558.3	1988.87	3074.65	21435.6	28915.1	3074.65	2	2	0	1.34893	0.143436	0.999831	0.412978	0.75193	0.142409	67.3421	53.5172	150.79
sp|P97823|LYPA1_MOUSE	Acyl-protein thioesterase 1 OS=Mus musculus GN=Lypla1 PE=1 SV=1	1	51.05	137515	102970	14819.4	98497.6	52589.4	17676.2	45888.5	17023.9	6301.09	137515	87030.3	38422.2	128406	91583.4	34428.1	84323.2	21792.3	16868.7	87030.3	91583.4	21792.3	1	1	0	1.05232	0.250399	0.999831	0.412978	0.929232	0.142278	56.5273	55.8384	91.7295
sp|Q9D289|TPC6B_MOUSE	Trafficking protein particle complex subunit 6B OS=Mus musculus GN=Trappc6b PE=2 SV=1	1	68.76	29992.9	29555.9	5354.66	14769	10624.5	7915.89	13615.7	3748.92	2900.63	29992.9	24980.7	13883	19253.5	18502.3	15417.9	25019.7	4798.99	7765.3	24980.7	18502.3	7765.3	0	2	0	0.740664	0.310852	0.999831	0.412978	0.423638	0.143318	35.9194	11.4681	87.1595
sp|P26040|EZRI_MOUSE;sp|Q8CJ40|CROCC_MOUSE	Ezrin OS=Mus musculus GN=Ezr PE=1 SV=3	8	992.56	890452	1.62792e+06	319456	583770	588719	478087	397851	595364	133344	890452	1.37592e+06	828251	761031	1.02524e+06	931176	731078	762125	356977	890452	931176	731078	4	6	3	1.04573	0.821019	0.999831	0.413305	0.620014	0.145019	29.0691	14.7843	36.5616
sp|P39054|DYN2_MOUSE;sp|P39053|DYN1_MOUSE;sp|Q8BZ98|DYN3_MOUSE	Dynamin-2 OS=Mus musculus GN=Dnm2 PE=1 SV=2	7	338.89	232849	208856	40795.3	167588	94611.7	67359.5	107299	41802.9	11918.5	232849	176526	105769	218476	164764	131197	197169	53511.8	31907	176526	164764	53511.8	5	5	1	0.933373	0.303139	0.999831	0.413305	0.921489	0.144967	37.0826	25.6739	95.3643
sp|Q60847|COCA1_MOUSE	Collagen alpha-1(XII) chain OS=Mus musculus GN=Col12a1 PE=2 SV=3	93	4942.53	2.24417e+07	1.71225e+07	6.47497e+06	1.81515e+07	9.53333e+06	8.5375e+06	1.62166e+07	2.01794e+07	9.54765e+06	2.24417e+07	1.4472e+07	1.67876e+07	2.36632e+07	1.66021e+07	1.66286e+07	2.9799e+07	2.58316e+07	2.55601e+07	1.67876e+07	1.66286e+07	2.58316e+07	28	55	37	0.990529	1.53873	0.999831	0.416584	0.783537	0.146759	22.903	21.4562	8.76767
sp|Q01853|TERA_MOUSE;sp|Q3UMC0|SPAT5_MOUSE	Transitional endoplasmic reticulum ATPase OS=Mus musculus GN=Vcp PE=1 SV=4	40	2723.63	2.40782e+07	2.98144e+07	6.9653e+06	1.73404e+07	1.4025e+07	9.75963e+06	1.04375e+07	1.16478e+07	2.66582e+06	2.40782e+07	2.51992e+07	1.80589e+07	2.26058e+07	2.44243e+07	1.90089e+07	1.91796e+07	1.49103e+07	7.13668e+06	2.40782e+07	2.26058e+07	1.49103e+07	20	12	22	0.938848	0.619244	0.999831	0.416584	0.941455	0.14662	17.1082	12.5194	44.4314
sp|Q3UDE2|TTL12_MOUSE	Tubulin--tyrosine ligase-like protein 12 OS=Mus musculus GN=Ttll12 PE=1 SV=1	7	254.73	236629	301840	59751.7	272976	112647	92815	112042	92224.1	15892.5	236629	255116	154918	355865	196172	180777	205885	118056	42545.8	236629	196172	118056	5	3	1	0.829028	0.498907	0.999831	0.416584	0.715954	0.147158	24.7363	39.6891	66.9168
sp|Q99M71|EPDR1_MOUSE	Mammalian ependymin-related protein 1 OS=Mus musculus GN=Epdr1 PE=2 SV=1	6	245.24	659272	908366	485691	644689	582940	439320	781219	884733	623248	659272	767754	1.25925e+06	840449	1.01518e+06	855669	1.43554e+06	1.13255e+06	1.6685e+06	767754	855669	1.43554e+06	4	2	2	1.11451	1.8698	0.999831	0.416584	0.847927	0.148224	35.7054	10.7092	19.0298
sp|Q6P5F9|XPO1_MOUSE	Exportin-1 OS=Mus musculus GN=Xpo1 PE=1 SV=1	6	326.06	177205	192722	59074.2	107154	79621.4	55359.2	95519.4	63248.6	18562.6	177205	162889	153161	139692	138659	107824	175523	80964.5	49694	162889	138659	80964.5	3	3	2	0.851247	0.497052	0.999831	0.416584	0.200839	0.147564	7.35587	14.0675	64.1909
sp|Q8R242|DIAC_MOUSE	Di-N-acetylchitobiase OS=Mus musculus GN=Ctbs PE=2 SV=2	5	282.43	189748	190938	63259.1	167505	127118	86067	156255	195930	86972.5	189748	161382	164011	218368	221374	167634	287130	250810	232834	164011	218368	250810	1	2	5	1.33142	1.52922	0.999831	0.416584	0.403966	0.147652	9.12757	14.9149	10.7655
sp|Q61166|MARE1_MOUSE	Microtubule-associated protein RP/EB family member 1 OS=Mus musculus GN=Mapre1 PE=1 SV=3	3	184.28	233444	311972	75058.9	140166	136261	135730	94036.3	129984	41056.2	233444	263680	194605	182727	237295	264362	172798	166393	109912	233444	237295	166393	1	1	0	1.0165	0.712775	0.999831	0.416584	0.941907	0.148199	15.0175	18.2275	23.1174
sp|Q9Z0L8|GGH_MOUSE	Gamma-glutamyl hydrolase OS=Mus musculus GN=Ggh PE=1 SV=2	4	174.99	181322	198576	111986	172468	112477	108703	167050	245123	132153	181322	167837	290346	224839	195876	211722	306966	313781	353787	181322	211722	313781	1	0	2	1.16766	1.73052	0.999831	0.416584	0.934865	0.147244	31.5137	6.87953	7.78684
sp|P48024|EIF1_MOUSE;sp|Q9CXU9|EIF1B_MOUSE	Eukaryotic translation initiation factor 1 OS=Mus musculus GN=Eif1 PE=2 SV=2	4	211.54	913783	911902	119695	463266	399099	170795	451780	70750.9	46204	913783	770742	310331	603937	695023	332659	830175	90568.1	123693	770742	603937	123693	3	1	0	0.783579	0.160486	0.999831	0.416584	0.690133	0.148722	47.4213	34.659	120.001
sp|Q99NB9|SF3B1_MOUSE	Splicing factor 3B subunit 1 OS=Mus musculus GN=Sf3b1 PE=1 SV=1	4	145.68	118919	130291	52419.9	84035.4	97510.2	72023.7	26430.6	90547.3	25581.3	118919	110122	135908	109553	169812	140281	48568	115909	68483.9	118919	140281	68483.9	3	0	0	1.17964	0.575889	0.999831	0.416584	0.533265	0.148542	10.7754	21.5407	44.5497
sp|Q08024|PEBB_MOUSE	Core-binding factor subunit beta OS=Mus musculus GN=Cbfb PE=1 SV=1	2	115.28	64336.4	93847.2	15098.4	37842.2	41418.5	5386.03	31342.7	22967.8	6046.82	64336.4	79320	39145.4	49333	72129.5	10490.4	57594.4	29401	16188	64336.4	49333	29401	1	2	0	0.766797	0.456989	0.999831	0.416584	0.322667	0.148763	33.3185	70.8564	61.4925
sp|Q9JKB3|DBPA_MOUSE	DNA-binding protein A OS=Mus musculus GN=Csda PE=1 SV=2	6	635.85	2.01106e+06	1.93343e+06	509985	1.80425e+06	935065	747941	796438	800723	209082	2.01106e+06	1.63414e+06	1.32223e+06	2.35211e+06	1.6284e+06	1.45677e+06	1.46351e+06	1.025e+06	559735	1.63414e+06	1.6284e+06	1.025e+06	2	2	6	0.996485	0.627244	0.999831	0.417191	0.714463	0.149216	20.8313	26.2186	44.4799
sp|O35226|PSMD4_MOUSE	26S proteasome non-ATPase regulatory subunit 4 OS=Mus musculus GN=Psmd4 PE=1 SV=1	6	302.53	966720	824126	208627	689111	379310	306021	366337	284729	108291	966720	696554	540905	898360	660560	596040	673170	364482	289907	696554	660560	364482	4	2	3	0.948327	0.523264	0.999831	0.417952	0.967238	0.149725	29.325	22.1658	45.9187
sp|Q5SRX1|TM1L2_MOUSE	TOM1-like protein 2 OS=Mus musculus GN=Tom1l2 PE=1 SV=1	2	128.05	48086.2	74865.6	11479	59104	31857.9	15878.6	24212.3	17977.5	3818.27	48086.2	63276.6	29761.6	77050.9	55480	30927	44491.7	23013	10221.9	48086.2	55480	23013	0	2	1	1.15376	0.478578	0.999831	0.418173	0.703852	0.150041	35.6748	42.3559	66.8398
sp|Q9ERG2|STRN3_MOUSE	Striatin-3 OS=Mus musculus GN=Strn3 PE=1 SV=1	3	127.7	257952	242083	60964.8	231134	127861	101416	111161	87629.5	13725.3	257952	204609	158063	301317	222667	197529	204266	112174	36744	204609	222667	112174	3	2	0	1.08826	0.548238	0.999831	0.419356	0.504409	0.150702	24.1611	22.5129	71.265
sp|P56399|UBP5_MOUSE	Ubiquitin carboxyl-terminal hydrolase 5 OS=Mus musculus GN=Usp5 PE=1 SV=1	19	1021.41	3.74308e+06	4.15998e+06	756899	2.82528e+06	1.62786e+06	1.08664e+06	1.56706e+06	1.20131e+06	325279	3.74308e+06	3.51603e+06	1.96241e+06	3.68318e+06	2.83488e+06	2.11645e+06	2.87958e+06	1.5378e+06	870807	3.51603e+06	2.83488e+06	1.5378e+06	17	8	5	0.806273	0.437367	0.999831	0.422981	0.848049	0.152825	31.5306	27.2485	58.0409
sp|Q61753|SERA_MOUSE	D-3-phosphoglycerate dehydrogenase OS=Mus musculus GN=Phgdh PE=1 SV=3	9	550.08	1.5614e+06	889461	330192	1.17495e+06	438574	509144	571700	360543	90427.8	1.5614e+06	751775	856086	1.53173e+06	763767	991666	1.05054e+06	461530	242085	856086	991666	461530	4	4	2	1.15837	0.539116	0.999831	0.422981	0.873099	0.15261	41.6902	35.9958	71.499
sp|Q8BH58|TIPRL_MOUSE;sp|P61407|TDRD6_MOUSE	TIP41-like protein OS=Mus musculus GN=Tiprl PE=2 SV=1	3	163.78	87502.4	131017	37438.8	52222.6	75004.2	45211.3	46407.2	53462.8	11357.2	87502.4	110736	97067.3	68080	130618	88058.6	85276.4	68437.7	30404.4	97067.3	88058.6	68437.7	1	0	0	0.907191	0.705054	0.999831	0.422981	0.794487	0.152962	11.8627	33.4165	45.8019
sp|Q0GNC1|INF2_MOUSE	Inverted formin-2 OS=Mus musculus GN=Inf2 PE=1 SV=1	1	65.66	11188.3	11515	1565.52	8728.98	5149.44	1234.23	6481.01	886.52	396.775	11188.3	9732.47	4058.92	11379.5	8967.64	2403.93	11909.3	1134.83	1062.21	9732.47	8967.64	1134.83	0	2	0	0.921415	0.116603	0.999831	0.422981	0.699436	0.152664	45.2394	61.2509	132.743
sp|P26645|MARCS_MOUSE	Myristoylated alanine-rich C-kinase substrate OS=Mus musculus GN=Marcks PE=1 SV=2	3	204.02	205934	217640	190586	103359	108871	210898	171329	440334	252446	205934	183950	494131	134744	189596	410769	314828	563671	675824	205934	189596	563671	2	3	3	0.920664	2.73714	0.999831	0.423338	0.640657	0.153375	58.7386	59.6343	35.6607
sp|Q99JX4|EIF3M_MOUSE	Eukaryotic translation initiation factor 3 subunit M OS=Mus musculus GN=Eif3m PE=2 SV=1	3	146.27	105857	55029.9	11043.4	62528.8	12944.2	13179.3	39441.7	7240.43	3130.98	105857	46511.5	28632.2	81515.7	22542.1	25669.5	72476.7	9268.46	8381.96	46511.5	25669.5	9268.46	3	2	0	0.551896	0.199273	0.999831	0.423338	0.466545	0.153571	67.0032	76.736	122.333
sp|P62259|1433E_MOUSE	14-3-3 protein epsilon OS=Mus musculus GN=Ywhae PE=1 SV=1	29	1807.54	3.11678e+07	4.26328e+07	9.12977e+06	2.27507e+07	1.81763e+07	1.46721e+07	1.24618e+07	1.7382e+07	4.54296e+06	3.11678e+07	3.60334e+07	2.36707e+07	2.96589e+07	3.16537e+07	2.8577e+07	2.28993e+07	2.22506e+07	1.2162e+07	3.11678e+07	2.96589e+07	2.22506e+07	10	17	19	0.95159	0.713899	0.999831	0.425109	0.987508	0.154454	20.5604	5.20877	31.5154
sp|Q8R429|AT2A1_MOUSE	Sarcoplasmic/endoplasmic reticulum calcium ATPase 1 OS=Mus musculus GN=Atp2a1 PE=2 SV=1	11	1085.07	661474	1.88554e+06	345877	375995	974574	605405	328873	475785	214613	661474	1.59366e+06	896753	490166	1.6972e+06	1.17915e+06	604325	609051	574542	896753	1.17915e+06	604325	5	10	2	1.31492	0.673904	0.999831	0.425199	0.975787	0.154919	46.1409	53.9606	3.13933
sp|Q99KJ8|DCTN2_MOUSE	Dynactin subunit 2 OS=Mus musculus GN=Dctn2 PE=1 SV=3	13	731.12	3.15629e+06	3.31881e+06	421465	2.57696e+06	1.23054e+06	1.01761e+06	987815	817229	259789	3.15629e+06	2.80507e+06	1.09273e+06	3.35945e+06	2.14296e+06	1.98202e+06	1.81518e+06	1.04613e+06	695482	2.80507e+06	2.14296e+06	1.04613e+06	10	6	3	0.76396	0.372944	0.999831	0.425199	0.712678	0.155209	46.9542	30.1872	48.3071
sp|P51569|AGAL_MOUSE	Alpha-galactosidase A OS=Mus musculus GN=Gla PE=1 SV=1	2	100.06	15130.7	17271.4	2933.03	16020.4	7784.96	11147.5	32824.7	37928	3213.35	15130.7	14597.8	7604.44	20885	13557.4	21712.2	60317.5	48551.6	8602.49	14597.8	20885	48551.6	0	0	2	1.43069	3.32595	0.999831	0.425199	0.15269	0.155113	33.7496	23.9793	69.2267
sp|P63017|HSP7C_MOUSE;sp|P16627|HS71L_MOUSE	Heat shock cognate 71 kDa protein OS=Mus musculus GN=Hspa8 PE=1 SV=1	27	2657.21	5.53074e+07	5.62857e+07	1.19024e+07	3.91201e+07	2.36209e+07	2.0092e+07	2.19225e+07	1.93488e+07	5.96874e+06	5.53074e+07	4.75728e+07	3.08593e+07	5.09989e+07	4.11353e+07	3.91334e+07	4.02841e+07	2.47684e+07	1.59789e+07	4.75728e+07	4.11353e+07	2.47684e+07	16	15	16	0.86468	0.520641	0.999831	0.426683	0.987171	0.160577	28.0303	14.517	45.5629
sp|Q61768|KINH_MOUSE;sp|P28738|KIF5C_MOUSE;sp|P33175|KIF5A_MOUSE	Kinesin-1 heavy chain OS=Mus musculus GN=Kif5b PE=1 SV=3	30	1601.84	3.83561e+06	3.505e+06	897733	2.83668e+06	1.4759e+06	1.13338e+06	1.74525e+06	1.14498e+06	325452	3.83561e+06	2.96244e+06	2.32754e+06	3.69804e+06	2.57025e+06	2.20749e+06	3.20702e+06	1.46568e+06	871270	2.96244e+06	2.57025e+06	1.46568e+06	18	16	7	0.867612	0.494755	0.999831	0.426683	0.748008	0.161545	24.8914	27.5129	65.6875
sp|Q922F4|TBB6_MOUSE;sp|A2AQ07|TBB1_MOUSE	Tubulin beta-6 chain OS=Mus musculus GN=Tubb6 PE=1 SV=1	11	1679.72	8.02288e+06	5.17611e+06	1.55661e+06	5.99092e+06	2.46577e+06	1.92268e+06	3.44022e+06	1.34059e+06	538657	8.02288e+06	4.37486e+06	4.03582e+06	7.81007e+06	4.2941e+06	3.74482e+06	6.32164e+06	1.71609e+06	1.44204e+06	4.37486e+06	4.2941e+06	1.71609e+06	5	9	3	0.981538	0.392261	0.999831	0.426683	0.895878	0.160881	40.3546	41.7504	86.76
sp|P21550|ENOB_MOUSE	Beta-enolase OS=Mus musculus GN=Eno3 PE=1 SV=3	20	1850.46	3.96858e+07	4.98264e+07	5.85193e+06	3.15707e+07	1.94974e+07	1.24006e+07	1.54372e+07	1.07893e+07	2.59457e+06	3.96858e+07	4.21134e+07	1.51723e+07	4.11571e+07	3.39543e+07	2.41527e+07	2.83668e+07	1.38114e+07	6.94593e+06	3.96858e+07	3.39543e+07	1.38114e+07	8	8	14	0.85558	0.348018	0.999831	0.426683	0.782296	0.161181	46.106	25.7955	66.7986
sp|P50516|VATA_MOUSE;REV_sp|Q5SSE9|ABCAD_MOUSE	V-type proton ATPase catalytic subunit A OS=Mus musculus GN=Atp6v1a PE=1 SV=2	11	603.28	907559	1.02291e+06	181225	621365	372257	255040	335477	359255	76792.8	907559	864562	469861	810042	648278	496744	616461	459881	205582	864562	648278	459881	7	10	2	0.749833	0.531924	0.999831	0.426683	0.66817	0.157285	32.2821	24.0417	48.5287
sp|Q9Z204|HNRPC_MOUSE	Heterogeneous nuclear ribonucleoproteins C1/C2 OS=Mus musculus GN=Hnrnpc PE=1 SV=1	7	402.83	464008	323385	88133.4	277261	125433	143171	157454	138330	31274.2	464008	273326	228503	361451	218439	278857	289333	177076	83724.5	273326	278857	177076	2	2	2	1.02023	0.647857	0.999831	0.426683	0.734589	0.160467	38.8433	25.0803	56.1404
sp|Q7TMY8|HUWE1_MOUSE;sp|A6H6E9|TT23L_MOUSE	E3 ubiquitin-protein ligase HUWE1 OS=Mus musculus GN=Huwe1 PE=1 SV=5	8	336.43	222765	113015	66723.6	207541	87067.6	98668.6	88645.6	47963.2	18353.5	222765	95520.2	172994	270560	151626	192178	162892	61397.7	49134.2	172994	192178	61397.7	5	3	3	1.1109	0.354913	0.999831	0.426683	0.409043	0.156515	39.1567	29.5238	68.5088
sp|P10649|GSTM1_MOUSE;sp|O35660|GSTM6_MOUSE;sp|P15626|GSTM2_MOUSE;sp|P19639|GSTM4_MOUSE	Glutathione S-transferase Mu 1 OS=Mus musculus GN=Gstm1 PE=1 SV=2	6	415.54	524634	646660	94671.5	415204	256684	138107	242774	136790	38369.3	524634	546559	245454	541281	447009	268992	446113	175105	102719	524634	447009	175105	6	2	4	0.85204	0.333765	0.999831	0.426683	0.935216	0.159687	38.2499	32.9936	75.0141
sp|Q9R1P3|PSB2_MOUSE	Proteasome subunit beta type-2 OS=Mus musculus GN=Psmb2 PE=1 SV=1	6	341.8	1.17424e+06	1.22475e+06	260315	799045	526596	250744	567061	300314	113843	1.17424e+06	1.03516e+06	674915	1.04167e+06	917056	488377	1.04201e+06	384432	304769	1.03516e+06	917056	384432	3	2	1	0.885906	0.371373	0.999831	0.426683	0.522414	0.158158	26.8031	35.5815	70.1156
sp|Q9R062|GLYG_MOUSE	Glycogenin-1 OS=Mus musculus GN=Gyg1 PE=2 SV=3	6	280.81	1.33696e+06	1.52758e+06	233289	807623	552737	354468	560187	404861	62081.3	1.33696e+06	1.29112e+06	604846	1.05286e+06	962581	690401	1.02938e+06	518262	166198	1.29112e+06	962581	518262	7	2	1	0.745541	0.401405	0.999831	0.426683	0.648057	0.158841	38.0547	20.9195	75.9744
sp|Q9CYZ2|TPD54_MOUSE	Tumor protein D54 OS=Mus musculus GN=Tpd52l2 PE=1 SV=1	6	330.82	626354	671866	105863	516647	364117	327922	165222	235670	87820.5	626354	567863	274469	673526	634103	638697	303606	301681	235105	567863	638697	301681	4	3	0	1.12474	0.531256	0.999831	0.426683	0.234267	0.160296	38.5156	3.32283	13.924
sp|Q9Z1R2|BAG6_MOUSE	Large proline-rich protein BAG6 OS=Mus musculus GN=Bag6 PE=1 SV=1	6	259.7	470205	518183	134086	372866	264440	140618	228252	181458	52298.9	470205	437970	347644	486087	460516	273883	419428	232284	140010	437970	460516	232284	2	3	2	1.05148	0.530366	0.999831	0.426683	0.826692	0.16027	15.1774	28.4745	53.9462
sp|Q3TIR3|RIC8A_MOUSE	Synembryn-A OS=Mus musculus GN=Ric8a PE=1 SV=2	4	228.89	177177	118538	16793.4	70493.2	35701.9	37576.8	47860.8	30252.1	6272.59	177177	100189	43540.1	91898.5	62174.2	73188.7	87947.4	38725.7	16792.4	100189	73188.7	38725.7	5	3	0	0.730508	0.386527	0.999831	0.426683	0.600135	0.156676	62.7062	19.837	76.1978
sp|P29595|NEDD8_MOUSE	NEDD8 OS=Mus musculus GN=Nedd8 PE=1 SV=2	2	174.88	772666	767451	101166	217112	230075	27153	329412	126749	35005.8	772666	648652	262293	283038	400672	52886.1	605316	162252	93714.3	648652	283038	162252	0	0	0	0.436348	0.250137	0.999831	0.426683	0.126317	0.157715	47.4315	72.0478	96.7317
sp|Q61702|ITIH1_MOUSE	Inter-alpha-trypsin inhibitor heavy chain H1 OS=Mus musculus GN=Itih1 PE=1 SV=2	2	68	45288.8	33890.7	5166.28	69653.2	42855.3	17644.5	39281.6	26946.5	17342.9	45288.8	28644.5	13394.6	90803.4	74631.7	34366.5	72182.6	34494.2	46428.7	28644.5	74631.7	46428.7	0	1	0	2.60544	1.62086	0.999831	0.426683	0.0713627	0.161355	54.801	43.6377	37.7424
sp|Q6P9S7|GLT10_MOUSE	Polypeptide N-acetylgalactosaminyltransferase 10 OS=Mus musculus GN=Galnt10 PE=2 SV=1	2	82.72	53525.3	54647.4	10338.7	46308.6	29674.7	31318.5	33216.1	49679.3	25531.9	53525.3	46188.1	26805.1	60370.2	51677.9	60999.4	61036.8	63594.4	68351.5	46188.1	60370.2	63594.4	1	0	3	1.30705	1.37686	0.999831	0.426683	0.180714	0.156402	32.7348	9.0316	5.77053
sp|Q8VHL1|SETD7_MOUSE	Histone-lysine N-methyltransferase SETD7 OS=Mus musculus GN=Setd7 PE=2 SV=2	2	119.35	121856	169301	31923.8	120775	79174	54006.3	56873.1	56994.6	8821.46	121856	143093	82768.6	157448	137880	105189	104508	72958.7	23616	121856	137880	72958.7	0	2	1	1.1315	0.598728	0.999831	0.426683	0.520212	0.16151	26.4002	19.7766	60.8271
sp|Q9Z1F9|SAE2_MOUSE	SUMO-activating enzyme subunit 2 OS=Mus musculus GN=Uba2 PE=2 SV=1	2	130.23	77769.3	57920.4	15611	47216.3	31276.1	22608.9	33668.9	19046.1	2510.27	77769.3	48954.5	40474.5	61553.5	54466.7	44035.6	61868.9	24380.9	6720.27	48954.5	54466.7	24380.9	2	2	0	1.1126	0.498032	0.999831	0.426683	0.953237	0.160725	35.0773	16.5167	90.8747
sp|Q9WUD1|CHIP_MOUSE	STIP1 homology and U box-containing protein 1 OS=Mus musculus GN=Stub1 PE=1 SV=1	2	85.42	35209.2	18034.3	19084.6	7654	14030	15145.5	12102.3	13652.1	3739.17	35209.2	15242.6	49480.4	9978.13	24432.9	29499.1	22238.7	17476	10010.2	35209.2	24432.9	17476	1	0	2	0.693935	0.496348	0.999831	0.426683	0.332964	0.160578	51.6279	47.5501	37.1878
sp|Q8BYK6|YTHD3_MOUSE	YTH domain family protein 3 OS=Mus musculus GN=Ythdf3 PE=1 SV=2	1	39.23	56838.1	43949.2	26520.4	38851.9	21616.1	19058.9	26959.5	14833	10753.5	56838.1	37146	68759.2	50649.3	37644.1	37121.2	49539.9	18987.7	28788.1	56838.1	37644.1	28788.1	1	0	1	0.662303	0.506493	0.999831	0.426683	0.333512	0.15696	29.4298	18.3327	48.0903
sp|Q99LB6|MAT2B_MOUSE	Methionine adenosyltransferase 2 subunit beta OS=Mus musculus GN=Mat2b PE=2 SV=1	1	52.23	29811.3	35726.1	5231.15	23589.5	16982.5	11317.4	10096.6	8975.99	0	29811.3	30195.8	13562.8	30752.4	29574.6	22043	18553.1	11490.2	98.6039	29811.3	29574.6	11490.2	0	1	0	0.992059	0.385429	0.999831	0.426683	0.569811	0.159425	38.7144	17.2096	92.6765
sp|Q61205|PA1B3_MOUSE	Platelet-activating factor acetylhydrolase IB subunit gamma OS=Mus musculus GN=Pafah1b3 PE=1 SV=1	1	39.33	30811.8	32869.2	5885.5	33653.8	22100.7	17860.1	12826.4	9923.92	1729.2	30811.8	27781.2	15259.3	43872.8	38488	34786.3	23569.4	12703.6	4629.25	27781.2	38488	12703.6	1	0	0	1.3854	0.457274	0.999831	0.426683	0.0802769	0.158648	33.4918	11.7011	69.7099
sp|P49586|PCY1A_MOUSE	Choline-phosphate cytidylyltransferase A OS=Mus musculus GN=Pcyt1a PE=1 SV=1	1	38.35	9125.91	9308.21	2061.62	5637.87	13169.8	1966.86	4355.17	2288.23	5.00673	9125.91	7867.33	5345.14	7349.81	22934.9	3830.88	8002.92	2929.16	98.4527	7867.33	7349.81	2929.16	0	0	1	0.93422	0.37232	0.999831	0.426683	0.719547	0.157487	25.8558	89.4073	108.923
sp|Q921Q7|RIN1_MOUSE	Ras and Rab interactor 1 OS=Mus musculus GN=Rin1 PE=1 SV=1	1	65.74	11661.6	6888.59	3097.77	11381.1	3157.07	716.755	5016.88	2293.46	1047.76	11661.6	5822.25	8031.56	14837	5497.98	1396.03	9218.85	2935.86	2804.96	8031.56	5497.98	2935.86	1	0	1	0.684547	0.36554	0.999831	0.426683	0.40744	0.159903	34.6656	95.0957	73.5149
sp|Q9JL62|GLTP_MOUSE	Glycolipid transfer protein OS=Mus musculus GN=Gltp PE=2 SV=3	1	42.33	41396	89594.3	11730.3	60069.3	46803.4	47386.4	18177.4	27268.2	3371.14	41396	75725.3	30412.9	78309.3	81507.3	92295	33402.1	34906	9024.89	41396	81507.3	33402.1	1	0	1	1.96897	0.806893	0.999831	0.429543	0.0616831	0.162871	48.0648	8.72004	56.3581
sp|P35441|TSP1_MOUSE	Thrombospondin-1 OS=Mus musculus GN=Thbs1 PE=1 SV=1	33	1804.58	6.16685e+06	5.16265e+06	2.67915e+06	5.0358e+06	2.52887e+06	3.55107e+06	3.9233e+06	6.89519e+06	3.99374e+06	6.16685e+06	4.36348e+06	6.94622e+06	6.56492e+06	4.40398e+06	6.91646e+06	7.20933e+06	8.82653e+06	1.06917e+07	6.16685e+06	6.56492e+06	8.82653e+06	15	18	7	1.06455	1.43129	0.999831	0.429979	0.923002	0.164279	22.7408	22.8204	19.56
sp|P27612|PLAP_MOUSE	Phospholipase A-2-activating protein OS=Mus musculus GN=Plaa PE=2 SV=4	10	422.58	469252	571156	104660	340811	248052	174962	200296	181946	48076.5	469252	482743	271350	444298	431978	340776	368058	232909	128706	469252	431978	232909	7	5	0	0.920567	0.496341	0.999831	0.429979	0.930254	0.163611	29.0218	13.9391	49.3409
sp|Q8R0W0|EPIPL_MOUSE	Epiplakin OS=Mus musculus GN=Eppk1 PE=1 SV=2	3	563.15	65823.4	105906	20260	44543.8	42555.7	27540.9	38274.4	28588.6	6553.09	65823.4	89512.4	52527.8	58069.5	74109.8	53641.8	70331.8	36596.3	17543.3	65823.4	58069.5	36596.3	1	1	1	0.882202	0.555977	0.999831	0.429979	0.663808	0.164041	27.0381	17.3862	64.4302
sp|Q8VDK1|NIT1_MOUSE	Nitrilase homolog 1 OS=Mus musculus GN=Nit1 PE=2 SV=2	3	98.61	49824.2	69319	9562.57	27516	26139.7	11368.4	27534.9	10011.8	4245.83	49824.2	58588.6	24792.8	35871.2	45521.7	22142.3	50597.2	12816.1	11366.5	49824.2	35871.2	12816.1	1	2	0	0.719955	0.257227	0.999831	0.429979	0.484689	0.164497	39.499	34.0431	89.2346
sp|Q8K2Q7|BROX_MOUSE	BRO1 domain-containing protein BROX OS=Mus musculus GN=Brox PE=2 SV=1	2	86.51	24628.9	26236.4	2551.83	11855.2	6617.09	2947.59	8901.86	3397.4	1535.66	24628.9	22175.1	6616.11	15455.1	11523.5	5741.05	16357.8	4349	4111.13	22175.1	11523.5	4349	1	0	1	0.519661	0.196121	0.999831	0.429979	0.371477	0.164372	54.8596	44.8017	84.6519
sp|Q5SSE9|ABCAD_MOUSE	ATP-binding cassette sub-family A member 13 OS=Mus musculus GN=Abca13 PE=2 SV=1	1	32.58	86897.8	49285.4	12190.7	128092	35925.8	19706.5	130295	63099.4	20748.6	86897.8	41656.1	31606.8	166987	62564.1	38382.5	239426	80773.5	55546.3	41656.1	62564.1	80773.5	0	0	0	1.50192	1.93905	0.999831	0.429979	0.384418	0.164127	55.1691	76.5268	79.5871
sp|O35350|CAN1_MOUSE	Calpain-1 catalytic subunit OS=Mus musculus GN=Capn1 PE=2 SV=1	9	354.22	336514	362917	60300.5	260428	167999	286705	169650	75775.9	15122.4	336514	306739	156340	339506	292567	558418	311743	97000.6	40484.4	306739	339506	97000.6	2	10	6	1.10683	0.316232	0.999831	0.430653	0.207227	0.164998	36.2367	35.7567	95.5732
sp|Q8VDM4|PSMD2_MOUSE	26S proteasome non-ATPase regulatory subunit 2 OS=Mus musculus GN=Psmd2 PE=1 SV=1	27	1526.81	3.76921e+06	3.38434e+06	1.01622e+06	2.62923e+06	1.60344e+06	1.14431e+06	1.70431e+06	1.31465e+06	383755	3.76921e+06	2.86045e+06	2.63474e+06	3.4276e+06	2.79236e+06	2.22879e+06	3.13178e+06	1.68288e+06	1.02735e+06	2.86045e+06	2.79236e+06	1.68288e+06	24	10	13	0.976195	0.588327	0.999831	0.431093	0.657326	0.166426	19.4464	21.2965	55.2985
sp|P68368|TBA4A_MOUSE	Tubulin alpha-4A chain OS=Mus musculus GN=Tuba4a PE=1 SV=1	2	1486.81	820519	587948	116072	677416	319390	162781	362166	123192	24222	820519	496935	300939	883113	556212	317051	665505	157698	64844.8	496935	556212	157698	0	2	1	1.11928	0.317342	0.999831	0.431093	0.834477	0.167042	48.6386	48.5367	109.23
sp|Q9CR29|CCD43_MOUSE	Coiled-coil domain-containing protein 43 OS=Mus musculus GN=Ccdc43 PE=1 SV=1	4	175.12	169627	181354	98478.2	128545	115206	74281.9	75895.6	77876.1	48939	169627	153281	255324	167577	200629	144680	139463	99689.1	131015	169627	167577	131015	2	5	1	0.987916	0.77237	0.999831	0.431093	0.644953	0.167609	28.4359	16.4528	16.9828
sp|Q9JK53|PRELP_MOUSE	Prolargin OS=Mus musculus GN=Prelp PE=2 SV=2	4	179.11	157771	255884	151404	169354	184626	238229	74916.1	73655.1	73639.1	157771	216274	392544	220779	321522	464001	137663	94285.8	197140	216274	321522	137663	1	2	2	1.48664	0.636522	0.999831	0.431093	0.375401	0.167851	47.8262	36.4324	36.102
sp|P48759|PTX3_MOUSE	Pentraxin-related protein PTX3 OS=Mus musculus GN=Ptx3 PE=1 SV=2	3	166.84	115964	77677.7	94135.4	49387.3	47052.6	22795.7	99396.3	223049	83050.7	115964	65653.5	244064	64383.7	81941.1	44399.5	182647	285525	222335	115964	64383.7	222335	0	0	5	0.555202	1.91727	0.999831	0.431093	0.107888	0.166148	64.8289	29.5462	22.5418
sp|P25118|TNR1A_MOUSE	Tumor necrosis factor receptor superfamily member 1A OS=Mus musculus GN=Tnfrsf1a PE=1 SV=1	2	73.46	42125.6	112856	25805.5	70193.8	62190.1	44681.3	41923.6	82970.2	61286.8	42125.6	95385.9	66905.6	91508.1	108303	87026.3	77037.4	106210	164071	66905.6	91508.1	106210	0	0	3	1.36772	1.58746	0.999831	0.431093	0.170043	0.166896	39.1134	11.7311	38.2628
sp|P11214|TPA_MOUSE	Tissue-type plasminogen activator OS=Mus musculus GN=Plat PE=1 SV=3	2	71.92	49212.2	96585.9	32753.8	47542.4	68204.5	44134.4	17240	50077.6	14175.6	49212.2	81634.7	84920.4	61978.7	118777	85961.1	31679.6	64104.3	37949.5	81634.7	85961.1	37949.5	2	2	0	1.053	0.46487	0.999831	0.431093	0.45393	0.166828	27.4409	32.0715	38.5811
sp|Q60676|PPP5_MOUSE	Serine/threonine-protein phosphatase 5 OS=Mus musculus GN=Ppp5c PE=2 SV=2	2	82.81	81389.4	60613.2	19562.8	70963.1	38477.3	26794	27865.5	33919.5	4116.96	81389.4	51230.4	50720.4	92511.1	67007.5	52187	51204.8	43420.3	11021.5	51230.4	67007.5	43420.3	0	2	1	1.30796	0.847549	0.999831	0.431093	0.575505	0.167256	28.7357	28.9031	60.5161
sp|Q9CT10|RANB3_MOUSE	Ran-binding protein 3 OS=Mus musculus GN=Ranbp3 PE=1 SV=2	2	75.45	30920.2	16707.8	8821.47	11742.9	7259.4	9678.94	12345.5	7046.09	2911.08	30920.2	14121.5	22871.3	15308.7	12642.1	18851.8	22685.7	9019.69	7793.27	22871.3	15308.7	9019.69	1	0	0	0.669339	0.394366	0.999831	0.431093	0.237466	0.167374	37.1143	19.9677	62.7887
sp|Q6PB44|PTN23_MOUSE	Tyrosine-protein phosphatase non-receptor type 23 OS=Mus musculus GN=Ptpn23 PE=1 SV=2	2	88.83	26311.8	30931.8	7089.28	24898.9	11033.4	10516.7	13223.6	6669.36	4444.42	26311.8	26143.7	18380.3	32459.5	19214.5	20483.5	24299.3	8537.44	11898.2	26143.7	20483.5	11898.2	2	1	0	0.783496	0.455107	0.999831	0.431093	0.988261	0.166015	19.1916	30.3846	55.6733
sp|Q9D7X8|GGCT_MOUSE	Gamma-glutamylcyclotransferase OS=Mus musculus GN=Ggct PE=2 SV=1	1	51.32	47936.6	62762	12232	34806.3	26960.9	14019.2	24967.3	12017.9	7694.93	47936.6	53046.7	31713.8	45375.3	46951.8	27305.4	45879.1	15384	20600.1	47936.6	45375.3	20600.1	0	1	0	0.946569	0.429737	0.999831	0.431093	0.671361	0.167651	25.1815	27.3744	59.772
sp|Q3TCN2|PLBL2_MOUSE	Putative phospholipase B-like 2 OS=Mus musculus GN=Plbd2 PE=1 SV=2	11	737.16	2.30309e+06	2.07061e+06	596047	2.03893e+06	1.21552e+06	735278	1.99092e+06	1.96423e+06	899943	2.30309e+06	1.75008e+06	1.54537e+06	2.65805e+06	2.1168e+06	1.43211e+06	3.65845e+06	2.51441e+06	2.40924e+06	1.75008e+06	2.1168e+06	2.51441e+06	8	4	9	1.20954	1.43674	0.999831	0.431762	0.724645	0.169464	21.0041	29.6942	24.2203
sp|P61202|CSN2_MOUSE	COP9 signalosome complex subunit 2 OS=Mus musculus GN=Cops2 PE=1 SV=1	7	363.76	257070	160878	48730.8	171452	65276.2	36420.7	119406	42941.1	10377.9	257070	135974	126344	223514	113677	70936.9	219416	54968.9	27782.8	135974	113677	54968.9	6	2	1	0.836019	0.404259	0.999831	0.431762	0.43234	0.169517	42.0807	57.856	102.943
sp|P53810|PIPNA_MOUSE;sp|P53811|PIPNB_MOUSE	Phosphatidylinositol transfer protein alpha isoform OS=Mus musculus GN=Pitpna PE=1 SV=2	6	314.98	359172	468043	82882.7	236007	137381	84425.4	120476	212127	19532.9	359172	395592	214889	307670	239246	164436	221383	271544	52291.5	359172	239246	221383	7	3	0	0.666103	0.61637	0.999831	0.431762	0.280915	0.168822	29.5671	30.2132	63.2094
sp|P62830|RL23_MOUSE	60S ribosomal protein L23 OS=Mus musculus GN=Rpl23 PE=1 SV=1	4	179.92	926493	644749	169721	824942	287492	265161	390112	191687	53888.4	926493	544944	440033	1.07544e+06	500661	516457	716856	245379	144265	544944	516457	245379	1	3	1	0.947726	0.450282	0.999831	0.431762	0.816077	0.169915	40.1791	46.9352	82.8579
sp|Q921M3|SF3B3_MOUSE	Splicing factor 3B subunit 3 OS=Mus musculus GN=Sf3b3 PE=2 SV=1	4	217.16	228314	252365	58632.6	159549	111440	100750	88248.2	95076.8	39446.8	228314	213300	152016	207996	194070	196232	162162	121708	105603	213300	196232	121708	5	2	0	0.919981	0.570594	0.999831	0.431762	0.908149	0.17031	20.4266	3.75791	22.4456
sp|P97372|PSME2_MOUSE	Proteasome activator complex subunit 2 OS=Mus musculus GN=Psme2 PE=2 SV=4	2	165.2	125491	168328	47988.1	113275	81331.2	42548.4	66534.2	67920	17289.6	125491	142272	124418	147671	141637	82872	122261	86944.3	46286	125491	141637	86944.3	0	2	0	1.12866	0.692832	0.999831	0.431762	0.718112	0.169786	7.65892	28.8547	44.642
sp|Q8K2Q0|COMD9_MOUSE	COMM domain-containing protein 9 OS=Mus musculus GN=Commd9 PE=2 SV=3	1	48.56	62768.9	52528.7	10950.7	56033.2	22922.3	19192.2	23065	18337.5	4278.74	62768.9	44397.4	28391.8	73047.6	39918.7	37380.9	42383.6	23473.8	11454.6	44397.4	39918.7	23473.8	1	1	0	0.899123	0.528721	0.999831	0.431762	0.72892	0.168773	38.0695	39.7083	60.5023
sp|Q8K2B3|DHSA_MOUSE	Succinate dehydrogenase [ubiquinone] flavoprotein subunit, mitochondrial OS=Mus musculus GN=Sdha PE=1 SV=1	1	73.05	5954.71	13909.4	1875.15	4052.12	4722.77	2310.96	4010.4	2217.61	883.09	5954.71	11756.3	4861.68	5282.55	8224.62	4501.09	7369.39	2838.77	2364.12	5954.71	5282.55	2838.77	0	0	0	0.887122	0.476726	0.999831	0.431762	0.560482	0.170271	49.2487	32.7094	65.9304
sp|Q9D071|MMS19_MOUSE	MMS19 nucleotide excision repair protein homolog OS=Mus musculus GN=Mms19 PE=1 SV=1	1	33.13	9542.94	8061.95	1937.5	9459.52	4027.72	2394.56	5305.93	1829.09	99.9519	9542.94	6813.98	5023.34	12331.9	7014.2	4663.91	9750.01	2341.41	267.582	6813.98	7014.2	2341.41	1	0	1	1.02938	0.343619	0.999831	0.431762	0.828133	0.16917	31.9357	49.0861	121.006
sp|P80314|TCPB_MOUSE	T-complex protein 1 subunit beta OS=Mus musculus GN=Cct2 PE=1 SV=4	16	1020.99	2.00656e+06	1.41232e+06	566250	1.42249e+06	753267	653260	826373	621247	230300	2.00656e+06	1.1937e+06	1.46811e+06	1.85443e+06	1.3118e+06	1.27236e+06	1.51852e+06	795258	616537	1.46811e+06	1.3118e+06	795258	9	6	12	0.893529	0.541688	0.999831	0.432391	0.852974	0.171045	26.5736	21.9848	48.8958
sp|Q9JMA1|UBP14_MOUSE	Ubiquitin carboxyl-terminal hydrolase 14 OS=Mus musculus GN=Usp14 PE=1 SV=3	11	577.52	890470	971444	148011	488983	361483	201252	359017	240051	77749.5	890470	821067	383747	637463	629516	391980	659717	307289	208144	821067	629516	307289	5	4	5	0.766704	0.374255	0.999831	0.432391	0.534868	0.171132	39.3344	25.2252	60.5872
sp|P60670|NPL4_MOUSE	Nuclear protein localization protein 4 homolog OS=Mus musculus GN=Nploc4 PE=1 SV=3	3	213.83	140956	190747	30132.2	60605	89764.6	58851.4	55989.3	65096.2	12019.9	140956	161220	78123.5	79007.7	156323	114625	102884	83329.5	32178.6	140956	114625	83329.5	1	1	3	0.813203	0.591176	0.999831	0.432391	0.79901	0.171292	34.1788	33.1735	50.1534
sp|Q5EG47|AAPK1_MOUSE	5'-AMP-activated protein kinase catalytic subunit alpha-1 OS=Mus musculus GN=Prkaa1 PE=1 SV=2	1	42.44	30911.4	37337.5	8515.91	27464.2	19894.2	17462.5	14659.4	10387.4	0	30911.4	31557.8	22079.1	35803.7	34645.4	34011.9	26937.7	13296.9	100.608	30911.4	34645.4	13296.9	2	0	0	1.1208	0.43016	0.999831	0.433243	0.264782	0.171875	18.7909	2.60951	99.8074
sp|Q9R1E6|ENPP2_MOUSE	Ectonucleotide pyrophosphatase/phosphodiesterase family member 2 OS=Mus musculus GN=Enpp2 PE=1 SV=3	4	123.5	140724	95243.3	10298.2	86688.7	25393.8	10857.7	186410	75233.7	41868.8	140724	80499.9	26700	113012	44222.9	21147.7	342540	96306.5	112087	80499.9	44222.9	112087	1	1	4	0.549353	1.39239	0.999831	0.433521	0.559303	0.172391	69.0238	80.3725	75.0545
sp|Q9R002|IFI2_MOUSE	Interferon-activable protein 202 OS=Mus musculus GN=Ifi202 PE=1 SV=3	2	112.6	71326.5	90581	6563.91	38794.4	65949.4	29974.3	25691.2	9492.32	4342.24	71326.5	76559.3	17018.2	50574.3	114850	58381.3	47209.2	12151.1	11624.6	71326.5	58381.3	12151.1	2	1	0	0.818507	0.170359	0.999831	0.433521	0.387824	0.172476	59.9794	47.0144	86.1921
sp|Q08879|FBLN1_MOUSE	Fibulin-1 OS=Mus musculus GN=Fbln1 PE=1 SV=2	14	880.51	1.95138e+06	2.0748e+06	1.34243e+06	1.19836e+06	1.02145e+06	1.17921e+06	1.65486e+06	3.08922e+06	1.43755e+06	1.95138e+06	1.75363e+06	3.48051e+06	1.56225e+06	1.77883e+06	2.29676e+06	3.04092e+06	3.9545e+06	3.84847e+06	1.95138e+06	1.77883e+06	3.84847e+06	11	5	7	0.911576	1.97218	0.999831	0.433816	0.432759	0.173259	39.4592	20.0831	13.8234
sp|P80316|TCPE_MOUSE	T-complex protein 1 subunit epsilon OS=Mus musculus GN=Cct5 PE=1 SV=1	11	611.54	2.04082e+06	1.67906e+06	485230	1.56035e+06	777307	621097	854873	638107	215412	2.04082e+06	1.41915e+06	1.25805e+06	2.03415e+06	1.35366e+06	1.20972e+06	1.57089e+06	816840	576682	1.41915e+06	1.35366e+06	816840	6	5	7	0.953856	0.575584	0.999831	0.433816	0.901639	0.17333	26.2834	28.7343	52.4994
sp|P10404|ENV1_MOUSE	MLV-related proviral Env polyprotein OS=Mus musculus PE=2 SV=3	4	223.45	259195	227738	85810.4	204444	154783	184146	228128	481281	78651.6	259195	192485	222480	266523	269551	358664	419200	616087	210559	222480	269551	419200	0	2	4	1.21158	1.88422	0.999831	0.433816	0.184668	0.173177	14.8681	17.551	48.8325
sp|Q9DCT8|CRIP2_MOUSE	Cysteine-rich protein 2 OS=Mus musculus GN=Crip2 PE=1 SV=1	4	257.87	4.62071e+06	4.59136e+06	917547	3.67634e+06	2.35766e+06	1.10865e+06	2.58485e+06	927892	236963	4.62071e+06	3.88063e+06	2.37891e+06	4.79266e+06	4.10581e+06	2.15932e+06	4.74983e+06	1.18779e+06	634374	3.88063e+06	4.10581e+06	1.18779e+06	3	3	2	1.05803	0.306083	0.999831	0.434674	0.996622	0.174165	31.4954	37.0587	101.956
sp|Q9EPC1|PARVA_MOUSE	Alpha-parvin OS=Mus musculus GN=Parva PE=1 SV=1	2	199.81	77654.3	93267.9	36706	44298.8	43789.4	34352.9	31872.8	59376.3	10777.4	77654.3	78830.3	95167.3	57750.2	76258.3	66909.5	58568.5	76007.5	28852.4	78830.3	66909.5	58568.5	1	0	1	0.848779	0.742969	0.999831	0.434674	0.246977	0.174057	11.6701	13.8179	43.7668
sp|Q8BGQ7|SYAC_MOUSE	Alanine--tRNA ligase, cytoplasmic OS=Mus musculus GN=Aars PE=1 SV=1	17	976.02	1.50317e+06	1.25604e+06	270469	997566	483000	304220	608179	413099	94383.9	1.50317e+06	1.06161e+06	701243	1.30048e+06	841135	592532	1.11757e+06	528807	252676	1.06161e+06	841135	528807	14	12	4	0.79232	0.498117	0.999831	0.435367	0.561268	0.176785	36.8934	39.4085	69.787
sp|Q9Z1N5|DX39B_MOUSE	Spliceosome RNA helicase Ddx39b OS=Mus musculus GN=Ddx39b PE=1 SV=1	5	696.98	573082	604000	147157	362338	256879	181699	272118	172570	84722.5	573082	510502	381533	472361	447350	353897	500034	220907	226811	510502	447350	226811	2	1	1	0.876294	0.44429	0.999831	0.435367	0.523744	0.176906	19.9997	14.708	50.4807
sp|B1AZP2|DLGP4_MOUSE	Disks large-associated protein 4 OS=Mus musculus GN=Dlgap4 PE=1 SV=1	6	274.42	459090	477105	76962.2	369514	182889	133456	125196	156923	71917.6	459090	403251	199539	481717	318497	259934	230055	200877	192531	403251	318497	200877	6	5	0	0.789823	0.498144	0.999831	0.435367	0.93408	0.176827	38.5964	32.5238	9.48047
sp|Q3TCH7|CUL4A_MOUSE;sp|A2A432|CUL4B_MOUSE	Cullin-4A OS=Mus musculus GN=Cul4a PE=1 SV=1	4	157.69	85163.9	70414.3	14412.8	80327.6	33432.6	18159.9	42304.8	16547.6	2023.53	85163.9	59514.4	37367.8	104719	58222.2	35370.2	77737.9	21182.6	5417.21	59514.4	58222.2	21182.6	1	5	0	0.978288	0.355924	0.999831	0.435367	0.905582	0.174712	39.4177	53.4611	109.345
sp|Q6PB93|GALT2_MOUSE	Polypeptide N-acetylgalactosaminyltransferase 2 OS=Mus musculus GN=Galnt2 PE=2 SV=1	4	145.1	82243.6	141308	23676.3	109215	48856.4	35430.3	72637.9	120158	40992	82243.6	119434	61385.3	142379	85082.5	69008.1	133477	153813	109740	82243.6	85082.5	133477	1	1	2	1.03452	1.62295	0.999831	0.435367	0.708587	0.176808	33.5335	39.0263	16.6677
sp|P97434|MPRIP_MOUSE	Myosin phosphatase Rho-interacting protein OS=Mus musculus GN=Mprip PE=1 SV=2	2	141.85	57828.5	58587.8	5658.7	39624.6	10627.2	8982.81	13154	19103.1	2043.7	57828.5	49518.5	14671.3	51656.6	18507.1	17495.9	24171.4	24453.8	5471.21	49518.5	18507.1	24171.4	1	3	0	0.373741	0.488129	0.999831	0.435367	0.537258	0.176883	56.2983	66.521	60.3312
sp|Q8BMJ3|IF1AX_MOUSE	Eukaryotic translation initiation factor 1A, X-chromosomal OS=Mus musculus GN=Eif1ax PE=2 SV=3	1	103.55	81703.6	81259.7	59637.4	59380.4	43509.9	22245.3	39144.1	29827.3	24965.5	81703.6	68680.9	154621	77411.3	75771.6	43327.3	71930	38181.9	66835.2	81703.6	75771.6	66835.2	0	0	0	0.927396	0.81802	0.999831	0.435367	0.20999	0.176803	45.5581	29.3458	30.8448
sp|Q8VCF1|CANT1_MOUSE	Soluble calcium-activated nucleotidase 1 OS=Mus musculus GN=Cant1 PE=2 SV=1	2	83.03	32906	41024.6	5897.97	23553.5	15149.1	19111.1	21712.5	67761.6	11465.6	32906	34674.1	15291.6	30705.5	26381.8	37222.8	39898.1	86741.6	30694.7	32906	30705.5	39898.1	0	0	1	0.933129	1.21249	0.999831	0.435367	0.529971	0.175489	38.7947	17.3598	57.3103
sp|Q8BNU0|ARMC6_MOUSE	Armadillo repeat-containing protein 6 OS=Mus musculus GN=Armc6 PE=2 SV=1	1	60.72	35789.9	16098.3	4199.12	15859.7	8812.85	6794.91	7066.9	3679.93	4262.31	35789.9	13606.3	10887	20675.5	15347.4	13234.5	12985.9	4710.68	11410.7	13606.3	15347.4	11410.7	1	1	0	1.12796	0.838631	0.999831	0.435367	0.829585	0.175532	67.9818	23.3539	45.2891
sp|Q99MI1|RB6I2_MOUSE	ELKS/Rab6-interacting/CAST family member 1 OS=Mus musculus GN=Erc1 PE=1 SV=1	1	46.95	46829.1	27668	9059.52	6770.98	17866.7	7469.78	19283.9	10469.1	1345.45	46829.1	23385	23488.5	8826.99	31114.6	14549	35435.5	13401.5	3601.91	23488.5	14549	13401.5	1	0	1	0.619408	0.570556	0.999831	0.435367	0.149321	0.17524	43.2399	63.7272	93.2738
sp|Q76MZ3|2AAA_MOUSE;sp|Q7TNP2|2AAB_MOUSE	Serine/threonine-protein phosphatase 2A 65 kDa regulatory subunit A alpha isoform OS=Mus musculus GN=Ppp2r1a PE=1 SV=3	20	1322.58	4.50061e+06	4.40035e+06	989533	3.7186e+06	2.12349e+06	1.48981e+06	2.18923e+06	1.25553e+06	386108	4.50061e+06	3.71919e+06	2.56555e+06	4.84775e+06	3.69801e+06	2.90172e+06	4.02286e+06	1.6072e+06	1.03365e+06	3.71919e+06	3.69801e+06	1.6072e+06	9	10	7	0.994306	0.432137	0.999831	0.435656	0.795706	0.178429	27.0778	25.6393	71.4192
sp|P14685|PSMD3_MOUSE	26S proteasome non-ATPase regulatory subunit 3 OS=Mus musculus GN=Psmd3 PE=2 SV=3	9	423.85	1.63021e+06	1.46675e+06	380033	971919	671951	485797	716377	485094	190376	1.63021e+06	1.23971e+06	985308	1.26704e+06	1.17019e+06	946193	1.31639e+06	620968	509658	1.23971e+06	1.17019e+06	620968	6	1	6	0.943926	0.5009	0.999831	0.435656	0.593303	0.177844	25.2776	14.592	53.599
sp|Q9Z0X1|AIFM1_MOUSE	Apoptosis-inducing factor 1, mitochondrial OS=Mus musculus GN=Aifm1 PE=1 SV=1	8	470.64	269861	338832	51323.1	192965	127995	117317	89587.1	118704	33040	269861	286382	133065	251559	222900	228500	164622	151953	88451.7	269861	228500	151953	3	2	0	0.846729	0.563078	0.999831	0.435656	0.781386	0.178771	36.6258	6.48266	30.2309
sp|P48722|HS74L_MOUSE	Heat shock 70 kDa protein 4L OS=Mus musculus GN=Hspa4l PE=1 SV=2	6	453.2	249855	186805	32456	100692	76967	51939.8	87429.2	44607.4	17522.2	249855	157888	84148.4	131267	134037	101164	160657	57101.8	46908.8	157888	131267	57101.8	4	2	1	0.83139	0.36166	0.999831	0.435656	0.519565	0.178505	50.6333	14.9254	71.3387
sp|Q8BWP8|B3GN1_MOUSE	N-acetyllactosaminide beta-1,3-N-acetylglucosaminyltransferase OS=Mus musculus GN=B3gnt1 PE=2 SV=1	6	303.66	179812	263477	21623.4	129237	140293	140240	132273	202431	84911.8	179812	222692	56062.7	168480	244318	273147	243060	259131	227318	179812	244318	243060	2	1	3	1.35874	1.35175	0.999831	0.435656	0.217999	0.178406	56.6047	23.6452	6.54152
sp|Q9D1K2|VATF_MOUSE	V-type proton ATPase subunit F OS=Mus musculus GN=Atp6v1f PE=1 SV=2	3	212.06	166434	196985	47152	76472.3	91760.7	32303.5	88665.7	50793.5	25693.7	166434	166492	122250	99693.1	159799	62918	162929	65020.6	68784.8	166434	99693.1	68784.8	4	0	2	0.598995	0.413286	0.999831	0.435656	0.192009	0.178996	16.824	45.5072	56.0833
sp|Q8CCH2|NHLC3_MOUSE	NHL repeat-containing protein 3 OS=Mus musculus GN=Nhlrc3 PE=2 SV=1	1	47.84	21066.5	29019	6338.3	17310.7	19293.8	13404.9	18732.1	4107.85	0	21066.5	24526.9	16433.3	22567.1	33599.8	26108.9	34421.5	5258.45	99.5912	21066.5	26108.9	5258.45	0	0	0	1.23936	0.249613	0.999831	0.435656	0.215632	0.178891	19.6414	20.5392	139.573
sp|Q8BH69|SPS1_MOUSE	Selenide, water dikinase 1 OS=Mus musculus GN=Sephs1 PE=2 SV=1	1	32.57	23848.6	24498.1	2973.38	23694.6	13892.3	7775.59	10029.5	4384.84	1185.84	23848.6	20705.9	7709.05	30889.5	24193.1	15144.6	18429.8	5613.03	3174.61	20705.9	24193.1	5613.03	0	1	0	1.16842	0.271084	0.999831	0.435656	0.354298	0.178929	49.1153	33.7547	90.3269
sp|Q91V41|RAB14_MOUSE	Ras-related protein Rab-14 OS=Mus musculus GN=Rab14 PE=1 SV=3	2	139.96	329419	426700	200380	226258	222850	158369	144887	141788	125846	329419	360648	519524	294962	388089	308456	266240	181503	336904	360648	308456	266240	2	1	0	0.855284	0.738227	0.999831	0.43586	0.395626	0.179573	25.2842	15.2271	29.7485
sp|Q9CQL1|MGNR_MOUSE	Protein mago nashi homolog 1-related OS=Mus musculus GN=Magoh-rs1 PE=2 SV=1	2	94.7	158619	152062	43221.6	106823	87403.5	48861.1	93100.7	38310.8	13797	158619	128523	112060	139260	152211	95167.4	171079	49041.6	36936	128523	139260	49041.6	2	1	0	1.08354	0.381577	0.999831	0.43586	0.85031	0.179381	17.7428	23.204	86.5959
sp|P98063|BMP1_MOUSE;sp|Q62381|TLL1_MOUSE;sp|Q9WVM6|TLL2_MOUSE	Bone morphogenetic protein 1 OS=Mus musculus GN=Bmp1 PE=2 SV=1	20	1114.91	1.41685e+06	1.36279e+06	904960	1.25261e+06	813437	1.13568e+06	1.0364e+06	1.9e+06	1.27569e+06	1.41685e+06	1.15183e+06	2.34628e+06	1.63296e+06	1.41658e+06	2.21198e+06	1.90446e+06	2.43218e+06	3.41517e+06	1.41685e+06	1.63296e+06	2.43218e+06	7	6	19	1.15253	1.71661	0.999831	0.43811	0.714986	0.182078	38.2872	23.4483	29.6719
sp|P99027|RLA2_MOUSE	60S acidic ribosomal protein P2 OS=Mus musculus GN=Rplp2 PE=1 SV=3	7	457.3	7.60191e+06	1.41392e+06	790480	6.06839e+06	697568	558404	1.24602e+06	793728	229966	7.60191e+06	1.19505e+06	2.04947e+06	7.91105e+06	1.2148e+06	1.08761e+06	2.28965e+06	1.01605e+06	615644	2.04947e+06	1.2148e+06	1.01605e+06	6	3	1	0.592738	0.495762	0.999831	0.43811	0.789302	0.181385	96.2166	114.652	66.8751
sp|Q9EQX4|AIF1L_MOUSE	Allograft inflammatory factor 1-like OS=Mus musculus GN=Aif1l PE=2 SV=1	6	337.98	1.25888e+06	1.40484e+06	421412	1.36205e+06	652929	779733	605653	636226	150578	1.25888e+06	1.18737e+06	1.09259e+06	1.77564e+06	1.13706e+06	1.51869e+06	1.11293e+06	814432	403112	1.18737e+06	1.51869e+06	814432	1	2	1	1.27904	0.68591	0.999831	0.43811	0.31349	0.181683	7.07119	21.7523	45.879
sp|P97461|RS5_MOUSE	40S ribosomal protein S5 OS=Mus musculus GN=Rps5 PE=2 SV=3	6	476.96	770578	688231	165149	496553	341407	348119	299323	225870	107912	770578	581695	428179	647332	594554	678036	550027	289136	288893	581695	647332	289136	4	2	1	1.11284	0.497058	0.999831	0.43811	0.642063	0.180806	28.8978	6.59784	40.0766
sp|Q9D1C8|VPS28_MOUSE	Vacuolar protein sorting-associated protein 28 homolog OS=Mus musculus GN=Vps28 PE=2 SV=1	3	149.32	86762.6	144190	25077.9	50925	42589.3	43575.5	31769.2	55108.6	16715.4	86762.6	121870	65019.1	66388.4	74168.5	84872.5	58378	70544.5	44749	86762.6	74168.5	58378	2	2	0	0.854844	0.672848	0.999831	0.43811	0.480152	0.182236	31.448	12.3504	22.2915
sp|F8VQB6|MYO10_MOUSE	Unconventionnal myosin-X OS=Mus musculus GN=Myo10 PE=1 SV=1	1	42.59	57441.4	7155.68	7658.85	47273.6	11160.5	3845.27	20173.4	2264.74	0	57441.4	6048	19857	61628.2	19435.8	7489.47	37070	2899.09	99.2517	19857	19435.8	2899.09	0	1	0	0.978786	0.145998	0.999831	0.43811	0.907609	0.182101	95.7359	96.3577	154.12
sp|Q8K2B0|SC65_MOUSE	Synaptonemal complex protein SC65 OS=Mus musculus GN=Leprel4 PE=2 SV=1	1	63.23	10989.5	36431.5	10546.6	10763.8	13950.1	23351	16186.2	30621.6	14483.6	10989.5	30792	27344.1	14032.3	24293.9	45481	29743.2	39198.7	38774.1	27344.1	24293.9	38774.1	0	0	0	0.88845	1.418	0.999831	0.43811	0.685454	0.181306	45.9124	57.4087	14.8745
sp|P60487|PLPP_MOUSE	Pyridoxal phosphate phosphatase OS=Mus musculus GN=Pdxp PE=1 SV=1	1	58.67	16722.8	21806.6	1108.63	6422.65	10107.2	4178.28	4211.87	52.4307	1980.21	16722.8	18431	2874.33	8372.88	17601.6	8138.07	7739.59	100.474	5301.23	16722.8	8372.88	5301.23	2	0	0	0.500687	0.317006	0.999831	0.438495	0.858354	0.182644	67.3032	47.4656	89.076
sp|P16546|SPTA2_MOUSE;sp|P08032|SPTA1_MOUSE	Spectrin alpha chain, brain OS=Mus musculus GN=Sptan1 PE=1 SV=4	85	5405.52	1.16261e+07	1.58822e+07	4.71267e+06	9.44909e+06	6.88581e+06	6.19307e+06	5.60718e+06	7.40784e+06	2.08373e+06	1.16261e+07	1.34237e+07	1.22185e+07	1.23183e+07	1.19915e+07	1.20623e+07	1.03036e+07	9.48277e+06	5.57838e+06	1.22185e+07	1.20623e+07	9.48277e+06	49	40	39	0.987218	0.776099	0.999831	0.439583	0.893093	0.185079	7.3736	1.41807	29.8611
sp|P18242|CATD_MOUSE	Cathepsin D OS=Mus musculus GN=Ctsd PE=1 SV=1	20	1186.2	1.71889e+07	1.53092e+07	2.5488e+06	1.14547e+07	7.61682e+06	6.43397e+06	1.57831e+07	1.64805e+07	4.72393e+06	1.71889e+07	1.29394e+07	6.60825e+06	1.49329e+07	1.32645e+07	1.25315e+07	2.90025e+07	2.10967e+07	1.26465e+07	1.29394e+07	1.32645e+07	2.10967e+07	11	11	9	1.02513	1.63043	0.999831	0.439583	0.5518	0.185271	43.4799	9.06499	39.1081
sp|Q922B2|SYDC_MOUSE	Aspartate--tRNA ligase, cytoplasmic OS=Mus musculus GN=Dars PE=2 SV=2	17	883.69	2.02302e+06	1.70801e+06	422984	1.36523e+06	697466	540064	884631	588318	161655	2.02302e+06	1.44361e+06	1.09667e+06	1.77978e+06	1.21462e+06	1.05189e+06	1.62557e+06	753104	432769	1.44361e+06	1.21462e+06	753104	8	10	9	0.841377	0.52168	0.999831	0.439583	0.657465	0.185031	30.768	28.3249	65.8734
sp|Q99JI4|PSMD6_MOUSE	26S proteasome non-ATPase regulatory subunit 6 OS=Mus musculus GN=Psmd6 PE=2 SV=1	14	602.55	1.94294e+06	1.62376e+06	384619	1.42953e+06	677997	640512	766759	605535	172006	1.94294e+06	1.3724e+06	997199	1.8636e+06	1.18072e+06	1.24753e+06	1.40897e+06	775145	460478	1.3724e+06	1.24753e+06	775145	7	5	3	0.909014	0.564808	0.999831	0.439583	0.967152	0.186512	33.1279	26.3146	54.8039
sp|O09159|MA2B1_MOUSE	Lysosomal alpha-mannosidase OS=Mus musculus GN=Man2b1 PE=2 SV=4	13	614.86	1.15234e+06	947431	353380	878818	514087	398766	1.04537e+06	878280	503152	1.15234e+06	800771	916206	1.14567e+06	895273	776681	1.92095e+06	1.12429e+06	1.34699e+06	916206	895273	1.34699e+06	6	7	10	0.977152	1.47018	0.999831	0.439583	0.924327	0.186268	18.7368	20.0571	28.0746
sp|P97299|SFRP2_MOUSE	Secreted frizzled-related protein 2 OS=Mus musculus GN=Sfrp2 PE=2 SV=2	10	677.4	3.51272e+06	2.74043e+06	948928	2.96308e+06	1.34843e+06	938561	1.44549e+06	978261	561345	3.51272e+06	2.31622e+06	2.46028e+06	3.86282e+06	2.34827e+06	1.82805e+06	2.65619e+06	1.25227e+06	1.50278e+06	2.46028e+06	2.34827e+06	1.50278e+06	4	6	4	0.954474	0.610818	0.999831	0.439583	0.814874	0.184545	23.6403	39.4484	41.513
sp|Q64299|NOV_MOUSE	Protein NOV homolog OS=Mus musculus GN=Nov PE=2 SV=1	9	438.89	3.77197e+06	2.37956e+06	811449	1.71505e+06	1.10235e+06	879341	1.51305e+06	775306	393103	3.77197e+06	2.01121e+06	2.10384e+06	2.23582e+06	1.91972e+06	1.7127e+06	2.78034e+06	992468	1.05238e+06	2.10384e+06	1.91972e+06	1.05238e+06	3	5	4	0.912485	0.500218	0.999831	0.439583	0.30897	0.18658	37.6917	13.4682	63.1298
sp|P14148|RL7_MOUSE	60S ribosomal protein L7 OS=Mus musculus GN=Rpl7 PE=2 SV=2	4	118.34	140073	353035	253763	136441	156343	249596	32994.3	355137	15442.5	140073	298386	657928	177871	272268	486140	60629.3	454610	41341.2	298386	272268	60629.3	3	2	1	0.91247	0.203191	0.999831	0.439583	0.912354	0.184037	72.6104	50.6086	125.714
sp|P61079|UB2D3_MOUSE;sp|Q6ZWY6|U2D2B_MOUSE	Ubiquitin-conjugating enzyme E2 D3 OS=Mus musculus GN=Ube2d3 PE=1 SV=1	2	130.7	831358	1.19797e+06	234896	643954	588876	397431	406358	418234	101386	831358	1.01253e+06	609012	839490	1.02552e+06	774080	746711	535380	271420	831358	839490	535380	1	2	1	1.00978	0.643983	0.999831	0.439583	0.687854	0.186214	24.7187	14.8291	45.9856
sp|P23591|FCL_MOUSE	GDP-L-fucose synthase OS=Mus musculus GN=Tsta3 PE=2 SV=3	2	73.63	94499.6	114629	34308.3	81441.7	61476.5	34553.2	50780	50383.3	4946.38	94499.6	96884.6	88950.7	106171	107060	67299.6	93311.7	64495.6	13242	94499.6	106171	64495.6	1	2	0	1.12351	0.682497	0.999831	0.439583	0.920348	0.184693	4.35625	24.2792	71.1294
sp|Q7TNC4|LC7L2_MOUSE	Putative RNA-binding protein Luc7-like 2 OS=Mus musculus GN=Luc7l2 PE=1 SV=1	2	107.65	54763.5	39196.9	13907.2	25933.4	10115.9	34177.5	24855	17051.5	3062.89	54763.5	33129.3	36057.1	33808	17616.7	66567.8	45672.7	21827.6	8199.68	36057.1	33808	21827.6	0	1	1	0.937625	0.605362	0.999831	0.439583	0.662508	0.185939	28.4074	63.407	75.1674
sp|Q9D024|CCD47_MOUSE	Coiled-coil domain-containing protein 47 OS=Mus musculus GN=Ccdc47 PE=2 SV=2	1	41.7	11508.2	25337.4	39816.3	12135.7	12157.5	17245.1	9884.2	10428.2	2812.12	11508.2	21415.3	103231	15820.7	21172	33588.5	18162.9	13349.1	7528.35	21415.3	21172	13349.1	0	1	1	0.988641	0.623343	0.999831	0.439583	0.64883	0.186262	110.92	38.7426	40.9208
sp|Q8VEH6|CBWD1_MOUSE	COBW domain-containing protein 1 OS=Mus musculus GN=Cbwd1 PE=2 SV=1	1	62.54	30183.1	36037	4971.91	10514.3	18210	6282.25	15424.3	6410.87	2041.15	30183.1	30458.6	12890.6	13707	31712.4	12236	28343.2	8206.54	5464.36	30183.1	13707	8206.54	2	0	0	0.454129	0.271892	0.999831	0.439583	0.490351	0.185633	41.0606	56.4302	89.2055
sp|Q8BGM7|AAKG3_MOUSE	5'-AMP-activated protein kinase subunit gamma-3 OS=Mus musculus GN=Prkag3 PE=1 SV=1	1	51.98	16776.1	15270.1	1158.47	16684.7	7665.77	0	8745.88	1279.55	0	16776.1	12906.3	3003.54	21751	13349.8	101.279	16071.1	1637.95	98.7128	12906.3	13349.8	1637.95	2	0	0	1.03436	0.126911	0.999831	0.439583	0.497586	0.184372	65.1939	93.0195	148.435
sp|Q8BND5|QSOX1_MOUSE	Sulfhydryl oxidase 1 OS=Mus musculus GN=Qsox1 PE=2 SV=1	38	2443.57	1.68271e+07	2.64449e+07	8.42488e+06	1.34559e+07	1.37651e+07	1.35077e+07	1.32858e+07	2.56971e+07	1.19342e+07	1.68271e+07	2.23513e+07	2.18431e+07	1.75418e+07	2.39716e+07	2.63091e+07	2.44136e+07	3.28948e+07	3.19491e+07	2.18431e+07	2.39716e+07	3.19491e+07	25	20	17	1.09744	1.46266	0.999831	0.439794	0.635285	0.187432	15.0108	20.0819	15.6213
sp|P47757|CAPZB_MOUSE	F-actin-capping protein subunit beta OS=Mus musculus GN=Capzb PE=1 SV=3	10	496.76	1.44086e+06	1.61881e+06	416996	989522	720799	589966	655306	621532	233246	1.44086e+06	1.36823e+06	1.08114e+06	1.28999e+06	1.25526e+06	1.14908e+06	1.20417e+06	795622	624423	1.36823e+06	1.25526e+06	795622	10	2	0	0.917433	0.581498	0.999831	0.439794	0.8042	0.187914	14.6687	5.96122	34.0514
sp|Q9Z0N1|IF2G_MOUSE;sp|Q9Z0N2|IF2H_MOUSE	Eukaryotic translation initiation factor 2 subunit 3, X-linked OS=Mus musculus GN=Eif2s3x PE=1 SV=2	9	394.5	1.15433e+06	949696	253421	777802	507254	348601	556919	320397	65704.7	1.15433e+06	802686	657043	1.01398e+06	883373	678975	1.02338e+06	410140	175898	802686	883373	410140	7	5	0	1.10052	0.510959	0.999831	0.439794	0.998846	0.187796	29.3401	19.662	81.5766
sp|Q99LG2|TNPO2_MOUSE	Transportin-2 OS=Mus musculus GN=Tnpo2 PE=2 SV=1	1	142.56	61859.2	44318.5	13527.9	45573	20684.7	9006.62	28407.6	14772.6	4517.79	61859.2	37458.1	35073.7	59411.2	36022	17542.3	52200.9	18910.3	12094.6	37458.1	36022	18910.3	0	1	0	0.961661	0.50484	0.999831	0.439794	0.491297	0.187321	33.0922	55.7175	77.375
sp|A2AJ76|HMCN2_MOUSE	Hemicentin-2 OS=Mus musculus GN=Hmcn2 PE=1 SV=1	1	34.25	182933	70522.5	47381.2	109572	51632.3	62848.4	48730.5	48962.3	16457.6	182933	59605.8	122845	142843	89916.7	122411	89545.5	62676.5	44058.7	122845	122411	62676.5	0	2	0	0.996466	0.510209	0.999831	0.439794	0.873973	0.187531	50.6348	22.5452	34.9517
sp|P06151|LDHA_MOUSE;sp|P00342|LDHC_MOUSE	L-lactate dehydrogenase A chain OS=Mus musculus GN=Ldha PE=1 SV=3	21	1471.01	1.49825e+07	2.13395e+07	2.61366e+06	1.10098e+07	8.76817e+06	5.57483e+06	6.54742e+06	5.33055e+06	1.09407e+06	1.49825e+07	1.80362e+07	6.7764e+06	1.4353e+07	1.52696e+07	1.08582e+07	1.20313e+07	6.82362e+06	2.92894e+06	1.49825e+07	1.4353e+07	6.82362e+06	13	12	15	0.957982	0.45544	0.999831	0.439976	0.778736	0.188291	43.8978	17.2519	62.8943
sp|Q61699|HS105_MOUSE	Heat shock protein 105 kDa OS=Mus musculus GN=Hsph1 PE=1 SV=2	15	868.38	1.62669e+06	1.34715e+06	303398	1.21291e+06	602712	418514	671671	482088	97350.8	1.62669e+06	1.13862e+06	786618	1.58121e+06	1.04961e+06	815144	1.23424e+06	617120	260618	1.13862e+06	1.04961e+06	617120	15	8	3	0.921831	0.541992	0.999831	0.439976	0.931443	0.18849	35.6317	34.1719	69.9709
sp|Q8VCH8|UBXN4_MOUSE	UBX domain-containing protein 4 OS=Mus musculus GN=Ubxn4 PE=1 SV=1	2	81.42	83601.4	152050	10401.1	42055.2	22974.1	19624.5	29221.7	30914.3	4028.38	83601.4	128513	26966.9	54825.2	40009	38222.8	53696.9	39573.3	10784.4	83601.4	40009	39573.3	1	1	0	0.478568	0.473357	0.999831	0.441402	0.352571	0.189351	63.8515	20.5483	63.0532
sp|Q9R0Y5|KAD1_MOUSE	Adenylate kinase isoenzyme 1 OS=Mus musculus GN=Ak1 PE=1 SV=1	15	1226.65	7.88241e+06	7.82785e+06	1.18721e+06	5.91344e+06	3.68928e+06	2.08141e+06	3.41036e+06	1.58103e+06	646274	7.88241e+06	6.61612e+06	3.07808e+06	7.70906e+06	6.42482e+06	4.05399e+06	6.26676e+06	2.02387e+06	1.73014e+06	6.61612e+06	6.42482e+06	2.02387e+06	11	8	5	0.971085	0.3059	0.999831	0.441572	0.821455	0.189923	42.5009	30.585	76.0024
sp|Q8K1N4|SPAS2_MOUSE	Spermatogenesis-associated serine-rich protein 2 OS=Mus musculus GN=Spats2 PE=1 SV=1	1	48.56	13373.1	24900.1	8449.69	14976.8	12559.7	11035.5	10174.5	8094.28	0	13373.1	21045.6	21907.4	19524.5	21872.5	21494.1	18696.3	10361.5	98.7491	21045.6	21494.1	10361.5	1	0	1	1.02131	0.492334	0.999831	0.441572	0.538146	0.189873	25.0238	6.01349	95.8491
sp|P62245|RS15A_MOUSE	40S ribosomal protein S15a OS=Mus musculus GN=Rps15a PE=2 SV=2	6	300.42	1.23063e+06	791092	218802	919272	428960	324097	472234	314356	62743	1.23063e+06	668633	567285	1.19841e+06	747025	631247	867761	402406	167970	668633	747025	402406	4	3	0	1.11724	0.601834	0.999831	0.442317	0.832092	0.191674	43.4622	34.8906	74.3022
sp|Q8BMS2|SPON2_MOUSE	Spondin-2 OS=Mus musculus GN=Spon2 PE=1 SV=2	4	167.37	322744	404869	396633	494971	329221	432112	119093	226439	122810	322744	342196	1.02835e+06	645268	573332	841628	218842	289864	328774	342196	645268	289864	1	3	4	1.88567	0.847068	0.999831	0.442317	0.372317	0.191746	71.2016	20.2221	19.9679
sp|P83940|ELOC_MOUSE	Transcription elongation factor B polypeptide 1 OS=Mus musculus GN=Tceb1 PE=1 SV=1	4	298.58	1.05979e+06	1.11921e+06	264749	671556	396167	323459	450710	453507	130069	1.05979e+06	945958	686412	875474	689917	630005	828211	580534	348208	945958	689917	580534	4	1	0	0.729331	0.6137	0.999831	0.442317	0.369017	0.191213	21.3253	17.4887	40.9872
sp|Q99JI1|MSTN1_MOUSE	Musculoskeletal embryonic nuclear protein 1 OS=Mus musculus GN=Mustn1 PE=2 SV=1	2	91.26	3.23453e+06	2.70071e+06	557226	3.0097e+06	1.98433e+06	640041	1.42498e+06	694046	251607	3.23453e+06	2.28265e+06	1.44472e+06	3.9236e+06	3.45566e+06	1.24661e+06	2.6185e+06	888447	673578	2.28265e+06	3.45566e+06	888447	0	0	1	1.51388	0.389218	0.999831	0.442317	0.697617	0.191463	38.5891	49.7254	76.5192
sp|Q8VE70|PDC10_MOUSE	Programmed cell death protein 10 OS=Mus musculus GN=Pdcd10 PE=1 SV=1	2	87.38	34291.3	20760.6	8078.44	28163.7	6890.81	4548.3	52378	15843	17261.8	34291.3	17546.9	20944.9	36715.6	12000.2	8858.77	96248.1	20280.5	46211.6	20944.9	12000.2	46211.6	1	0	1	0.572942	2.20634	0.999831	0.442317	0.375603	0.1912	36.4826	79.5005	71.1857
sp|Q921W0|CHM1A_MOUSE	Charged multivesicular body protein 1a OS=Mus musculus GN=Chmp1a PE=1 SV=1	1	33.55	65785	56863.8	25186.2	51416.8	32201.6	21312.6	26784.5	37801.8	6774.54	65785	48061.5	65300	67029.5	56078.4	41510.8	49218.3	48390	18136.1	65300	56078.4	48390	1	0	0	0.85878	0.741041	0.999831	0.442317	0.671302	0.191707	16.9061	23.3303	45.9055
sp|Q9EQK5|MVP_MOUSE	Major vault protein OS=Mus musculus GN=Mvp PE=1 SV=4	17	916.34	1.71609e+06	1.17097e+06	213099	1.09219e+06	528473	240860	806058	223204	44478.5	1.71609e+06	989711	552501	1.42384e+06	920325	469126	1.48119e+06	285722	119074	989711	920325	285722	13	8	4	0.929893	0.288693	0.999831	0.442718	0.734525	0.192691	54.1157	50.9292	118.187
sp|P46471|PRS7_MOUSE	26S protease regulatory subunit 7 OS=Mus musculus GN=Psmc2 PE=1 SV=5	16	886.14	2.14478e+06	1.91994e+06	563006	1.52053e+06	804251	704724	870369	919448	245326	2.14478e+06	1.62274e+06	1.4597e+06	1.98224e+06	1.40059e+06	1.3726e+06	1.59936e+06	1.17698e+06	656764	1.62274e+06	1.40059e+06	1.17698e+06	12	7	4	0.863101	0.725307	0.999831	0.442718	0.656608	0.192578	20.5391	21.7129	41.258
sp|P59999|ARPC4_MOUSE	Actin-related protein 2/3 complex subunit 4 OS=Mus musculus GN=Arpc4 PE=1 SV=3	5	194.01	499535	599813	135660	445580	273612	253897	219923	256215	54595.4	499535	506964	351725	580881	476489	494518	404123	327980	146158	499535	494518	327980	5	1	0	0.989957	0.656572	0.999831	0.442718	0.479321	0.192922	19.3403	10.7867	45.2741
sp|Q8VEB4|PAG15_MOUSE	Group XV phospholipase A2 OS=Mus musculus GN=Pla2g15 PE=1 SV=1	5	246.12	252334	267200	81349.6	173322	151353	124691	158484	267939	130259	252334	225838	210914	225951	263579	242862	291226	342988	348716	225838	242862	342988	4	1	4	1.07538	1.51873	0.999831	0.442718	0.724045	0.192854	9.13283	7.7196	9.66551
sp|Q9EPL2|CSTN1_MOUSE	Calsyntenin-1 OS=Mus musculus GN=Clstn1 PE=1 SV=1	14	830.95	1.99509e+06	2.6296e+06	881173	1.61209e+06	1.38337e+06	1.14387e+06	1.8951e+06	2.25214e+06	1.0867e+06	1.99509e+06	2.22255e+06	2.28461e+06	2.1016e+06	2.40911e+06	2.22793e+06	3.48237e+06	2.88296e+06	2.9092e+06	2.22255e+06	2.22793e+06	2.9092e+06	6	8	6	1.00242	1.30895	0.999831	0.442727	0.83438	0.193678	7.0328	6.88131	10.9574
sp|Q9QYJ0|DNJA2_MOUSE	DnaJ homolog subfamily A member 2 OS=Mus musculus GN=Dnaja2 PE=1 SV=1	9	448.15	1.56815e+06	1.07012e+06	245223	1.31142e+06	445265	418351	549458	368344	120241	1.56815e+06	904469	635787	1.70964e+06	775420	814827	1.00967e+06	471517	321897	904469	814827	471517	4	5	5	0.90089	0.521319	0.999831	0.442727	0.861489	0.19321	46.3186	48.0346	60.1825
sp|P42703|LIFR_MOUSE	Leukemia inhibitory factor receptor OS=Mus musculus GN=Lifr PE=1 SV=1	7	385.62	384135	460449	152028	377680	274616	247689	338008	381613	208490	384135	389172	394162	492362	478239	482427	621113	488502	558149	389172	482427	558149	3	3	4	1.23962	1.43419	0.999831	0.442727	0.21368	0.193628	1.28832	1.49764	11.9322
sp|Q8BZF8|PGM5_MOUSE	Phosphoglucomutase-like protein 5 OS=Mus musculus GN=Pgm5 PE=1 SV=2	14	710.74	1.21498e+06	1.21746e+06	200374	920209	689709	377154	591641	297255	54694.8	1.21498e+06	1.029e+06	519508	1.19963e+06	1.20111e+06	734588	1.08718e+06	380515	146424	1.029e+06	1.19963e+06	380515	7	8	3	1.16582	0.369792	0.999831	0.442865	0.59467	0.194544	39.0873	25.7314	91.027
sp|Q4VAA2|CDV3_MOUSE	Protein CDV3 OS=Mus musculus GN=Cdv3 PE=1 SV=2	10	619.19	1.79962e+06	1.45444e+06	455164	949942	570044	563092	736926	643460	217508	1.79962e+06	1.2293e+06	1.1801e+06	1.23839e+06	992720	1.09674e+06	1.35415e+06	823692	582293	1.2293e+06	1.09674e+06	823692	6	4	4	0.892169	0.670051	0.999831	0.442865	0.304874	0.195018	24.5441	11.1167	42.9161
sp|Q9R045|ANGL2_MOUSE;sp|Q640P2|ANGL1_MOUSE;sp|Q8R0Z6|ANGL6_MOUSE	Angiopoietin-related protein 2 OS=Mus musculus GN=Angptl2 PE=2 SV=2	6	229.79	195740	182187	72430.4	156786	90083.1	132018	121513	197311	111789	195740	153985	187790	204394	156878	257132	223288	252578	299272	187790	204394	252578	2	2	4	1.08842	1.34501	0.999831	0.442865	0.558702	0.195242	12.3744	24.3286	14.8319
sp|Q5SSL4|ABR_MOUSE	Active breakpoint cluster region-related protein OS=Mus musculus GN=Abr PE=2 SV=1	2	74.88	85273.1	87410.4	2645.28	57604	10344.2	1323.58	22878.4	8676.18	0.987973	85273.1	73879.5	6858.39	75095.4	18014.2	2577.95	42040.7	11106.4	101.367	73879.5	18014.2	11106.4	2	1	0	0.243832	0.150331	0.999831	0.442865	0.442242	0.195086	76.5644	119.764	122.508
sp|P70202|LXN_MOUSE	Latexin OS=Mus musculus GN=Lxn PE=1 SV=2	1	41.94	51008.9	48317.3	5237.24	42383.8	15758	12119	14576.8	10817.3	4087.85	51008.9	40837.9	13578.6	55253.6	27442.3	23604.2	26785.9	13847.2	10943.6	40837.9	27442.3	13847.2	0	1	0	0.67198	0.339076	0.999831	0.442865	0.856639	0.194608	55.0751	48.7444	49.0585
sp|O88783|FA5_MOUSE	Coagulation factor V OS=Mus musculus GN=F5 PE=1 SV=1	1	59.78	1424.22	497.739	787.647	1199.89	409.469	253.356	817.74	241.487	0	1424.22	420.69	2042.12	1564.24	713.082	493.465	1502.65	309.127	100.798	1424.22	713.082	309.127	0	0	0	0.500682	0.21705	0.999831	0.442865	0.606837	0.1941	63.158	61.2364	118.651
sp|O55029|COPB2_MOUSE	Coatomer subunit beta' OS=Mus musculus GN=Copb2 PE=2 SV=2	13	627.67	1.03507e+06	1.21382e+06	301077	710429	495782	365122	572685	333517	159112	1.03507e+06	1.02592e+06	780599	926150	863394	711153	1.05235e+06	426935	425959	1.02592e+06	863394	426935	6	7	4	0.841577	0.416147	0.999831	0.443194	0.521733	0.197443	15.2398	13.2634	56.9005
sp|P62334|PRS10_MOUSE	26S protease regulatory subunit 10B OS=Mus musculus GN=Psmc6 PE=1 SV=1	12	599.48	1.65913e+06	1.28841e+06	313983	1.33176e+06	589955	471979	774925	361511	117904	1.65913e+06	1.08897e+06	814061	1.73614e+06	1.0274e+06	919279	1.42398e+06	462769	315641	1.08897e+06	1.0274e+06	462769	8	5	6	0.943457	0.424961	0.999831	0.443194	0.899589	0.196295	36.302	36.1444	81.9934
sp|P26516|PSD7_MOUSE	26S proteasome non-ATPase regulatory subunit 7 OS=Mus musculus GN=Psmd7 PE=1 SV=2	9	527.62	1.99904e+06	1.93734e+06	364292	1.18851e+06	838933	495364	775971	710026	152769	1.99904e+06	1.63744e+06	944497	1.5494e+06	1.46098e+06	964827	1.4259e+06	908903	408979	1.63744e+06	1.46098e+06	908903	7	7	5	0.892235	0.555074	0.999831	0.443194	0.67749	0.196363	35.0936	23.7796	55.5967
sp|P62192|PRS4_MOUSE	26S protease regulatory subunit 4 OS=Mus musculus GN=Psmc1 PE=1 SV=1	7	441.03	1.21108e+06	968413	301359	566050	416447	338457	546112	378716	125713	1.21108e+06	818506	781329	737931	725234	659217	1.00352e+06	484794	336546	818506	725234	484794	7	1	3	0.886047	0.592292	0.999831	0.443194	0.224511	0.196909	25.4131	5.97344	57.574
sp|Q6PDI5|ECM29_MOUSE	Proteasome-associated protein ECM29 homolog OS=Mus musculus GN=Ecm29 PE=1 SV=3	5	281.62	178425	106545	23447.7	141052	56576.4	33481.8	65050.1	24349.1	12304.7	178425	90052.2	60792.6	183883	98526.8	65213	119534	31169.3	32940.9	90052.2	98526.8	32940.9	2	3	0	1.09411	0.365798	0.999831	0.443194	0.87275	0.19748	55.7977	52.8222	82.5189
sp|P61164|ACTZ_MOUSE;sp|Q8R5C5|ACTY_MOUSE	Alpha-centractin OS=Mus musculus GN=Actr1a PE=2 SV=1	5	367.07	843476	668405	175951	509399	302506	165487	438832	168920	61309.6	843476	564938	456185	664078	526809	322320	806383	216234	164132	564938	526809	216234	3	2	3	0.932508	0.382758	0.999831	0.443194	0.450569	0.196965	32.1386	34.0952	90.1746
sp|Q8BH34|SEM3D_MOUSE	Semaphorin-3D OS=Mus musculus GN=Sema3d PE=1 SV=1	5	195.5	121760	115239	17069.8	81458.4	70080.4	45762.7	36557.3	39695	10923.7	121760	97400.2	44256.7	106193	122044	89132.5	67176.5	50813.5	29243.8	97400.2	106193	50813.5	3	4	0	1.09028	0.521699	0.999831	0.443194	0.411771	0.197895	45.1367	15.5584	38.7666
sp|Q61792|LASP1_MOUSE	LIM and SH3 domain protein 1 OS=Mus musculus GN=Lasp1 PE=1 SV=1	3	143.41	313202	332620	74715.3	298658	166909	129918	106364	128305	63310.7	313202	281132	193714	389345	290668	253042	195450	164243	169490	281132	290668	169490	2	2	3	1.03392	0.602883	0.999831	0.443194	0.461198	0.197726	23.5431	22.6332	9.47314
sp|O08715|AKAP1_MOUSE	A-kinase anchor protein 1, mitochondrial OS=Mus musculus GN=Akap1 PE=1 SV=4	2	59.24	316258	349013	99706.8	252830	125051	151894	97526.5	196378	66028.9	316258	294987	258509	329601	217773	295846	179212	251384	176766	294987	295846	179212	0	0	1	1.00291	0.607524	0.999831	0.443194	0.832189	0.197147	10.074	20.4071	20.9391
sp|Q6P542|ABCF1_MOUSE	ATP-binding cassette sub-family F member 1 OS=Mus musculus GN=Abcf1 PE=1 SV=1	2	125.93	12759.2	8687.83	3114.57	10533.2	4425.74	2879.69	5723.02	3907.47	16.7637	12759.2	7342.98	8075.13	13731.5	7707.34	5608.8	10516.4	5001.95	100.326	8075.13	7707.34	5001.95	1	1	0	0.954454	0.619426	0.999831	0.443194	0.792257	0.197496	31.2871	46.7675	100.093
sp|P28650|PURA1_MOUSE	Adenylosuccinate synthetase isozyme 1 OS=Mus musculus GN=Adssl1 PE=1 SV=2	10	582.35	1.10248e+06	801667	159456	739181	528059	283409	411455	287045	35917	1.10248e+06	677571	413421	963633	919605	551999	756077	367445	96153.7	677571	919605	367445	7	5	3	1.35721	0.542298	0.999831	0.443759	0.636769	0.198398	47.5468	27.8439	81.5862
sp|P97390|VPS45_MOUSE	Vacuolar protein sorting-associated protein 45 OS=Mus musculus GN=Vps45 PE=1 SV=1	2	61.95	24282.8	26029.2	1998.48	15370.4	13008.1	5981.72	11183.2	3724.31	0	24282.8	22000	5181.43	20037.6	22653.3	11650.7	20549.9	4767.48	101.42	22000	20037.6	4767.48	2	1	0	0.910802	0.216704	0.999831	0.444017	0.652306	0.198765	60.8102	31.733	126.474
sp|P58252|EF2_MOUSE;sp|O08810|U5S1_MOUSE	Elongation factor 2 OS=Mus musculus GN=Eef2 PE=1 SV=2	49	3405.57	5.42199e+07	5.77888e+07	1.11156e+07	3.85011e+07	2.5332e+07	1.68916e+07	2.36707e+07	1.8629e+07	5.82012e+06	5.42199e+07	4.88433e+07	2.88194e+07	5.0192e+07	4.41151e+07	3.29e+07	4.34965e+07	2.38469e+07	1.55811e+07	4.88433e+07	4.41151e+07	2.38469e+07	33	13	28	0.903197	0.488233	0.999831	0.44514	0.950976	0.201429	30.4489	20.6883	51.8762
sp|O70250|PGAM2_MOUSE	Phosphoglycerate mutase 2 OS=Mus musculus GN=Pgam2 PE=1 SV=3	9	709.37	2.86731e+06	4.00286e+06	541953	2.09169e+06	1.5823e+06	1.14781e+06	1.17612e+06	1.12313e+06	334351	2.86731e+06	3.38323e+06	1.40512e+06	2.72683e+06	2.75555e+06	2.2356e+06	2.16119e+06	1.43771e+06	895092	2.86731e+06	2.72683e+06	1.43771e+06	6	2	4	0.951005	0.501415	0.999831	0.44514	0.805686	0.201408	40.2089	11.36	42.4032
sp|Q9CQ60|6PGL_MOUSE	6-phosphogluconolactonase OS=Mus musculus GN=Pgls PE=2 SV=1	5	325.52	776693	832150	170617	641399	474580	254970	389492	246998	69930.5	776693	703336	442358	836159	826472	496607	715718	316182	187211	703336	826472	316182	6	1	1	1.17507	0.449546	0.999831	0.44514	0.655796	0.200488	27.4225	26.8573	67.8087
sp|P56391|CX6B1_MOUSE	Cytochrome c oxidase subunit 6B1 OS=Mus musculus GN=Cox6b1 PE=1 SV=2	2	102.44	307648	540360	87707.4	216698	271871	182812	132818	214681	30989.9	307648	456714	227398	282499	473458	356065	244061	274813	82963.2	307648	356065	244061	1	1	0	1.15738	0.793314	0.999831	0.44514	0.618834	0.201535	35.1998	25.9836	51.3632
sp|Q6A0A9|F120A_MOUSE	Constitutive coactivator of PPAR-gamma-like protein 1 OS=Mus musculus GN=FAM120A PE=1 SV=2	2	108.65	12627.4	10046.1	2159.01	3945.53	22276.8	22652.5	39761.2	50675.2	1454.73	12627.4	8490.98	5597.65	5143.6	38794.6	44120.6	73063.9	64869.2	3894.45	8490.98	38794.6	64869.2	0	0	3	4.56892	7.63978	0.999831	0.44514	0.186367	0.200583	39.6745	72.0008	79.9397
sp|Q9DCL9|PUR6_MOUSE	Multifunctional protein ADE2 OS=Mus musculus GN=Paics PE=1 SV=4	1	78.76	87586.8	85053.8	15645.6	77732.9	37499.6	10721.7	9741.9	59691.7	10353.9	87586.8	71887.7	40564.1	101336	65304.8	20882.7	17901.4	76411.2	27718.5	71887.7	65304.8	27718.5	1	1	0	0.908428	0.385581	0.999831	0.44514	0.661023	0.200843	35.9032	64.4713	77.0301
sp|O35286|DHX15_MOUSE	Putative pre-mRNA-splicing factor ATP-dependent RNA helicase DHX15 OS=Mus musculus GN=Dhx15 PE=2 SV=2	1	63.75	19079.4	12037.5	3271.54	11703.5	4757.28	4475.18	6305.3	6370.45	459.376	19079.4	10174.1	8482.1	15257.3	8284.71	8716.36	11586.4	8154.81	1229.8	10174.1	8716.36	8154.81	1	1	0	0.856721	0.801527	0.999831	0.44514	0.665202	0.200607	45.2608	36.3344	75.4697
sp|Q9D6J6|NDUV2_MOUSE	NADH dehydrogenase [ubiquinone] flavoprotein 2, mitochondrial OS=Mus musculus GN=Ndufv2 PE=1 SV=2	1	58.48	8943.49	22164.3	3656.31	1439.72	9626.09	3761.65	5976.72	6657.62	486.237	8943.49	18733.3	9479.67	1876.88	16763.6	7326.6	10982.6	8522.41	1301.71	9479.67	7326.6	8522.41	1	1	0	0.772875	0.899019	0.999831	0.44514	0.294773	0.201531	44.4383	87.016	72.5499
sp|Q8BWQ6|CP062_MOUSE	UPF0505 protein C16orf62 homolog OS=Mus musculus PE=2 SV=2	1	63.01	8775.26	4539.7	1471.22	8154.61	3011.87	1138.62	4042.61	1579.5	0	8775.26	3836.96	3814.42	10630.8	5245.12	2217.7	7428.57	2021.91	101.061	3836.96	5245.12	2021.91	0	1	0	1.367	0.526956	0.999831	0.44514	0.978488	0.200542	52.1895	70.6536	119.335
sp|Q8BVE3|VATH_MOUSE	V-type proton ATPase subunit H OS=Mus musculus GN=Atp6v1h PE=1 SV=1	2	88.4	93057.5	72880.2	43754.4	65082.4	46231.1	34066.2	48476.2	26575.8	17960.9	93057.5	61598.6	113442	84844.7	80510.5	66351.2	89078.3	34019.7	48083.3	93057.5	80510.5	48083.3	1	1	0	0.86517	0.516705	0.999831	0.445161	0.604972	0.201796	29.2258	12.5227	50.1329
sp|P10630|IF4A2_MOUSE	Eukaryotic initiation factor 4A-II OS=Mus musculus GN=Eif4a2 PE=2 SV=2	8	1051.87	1.13502e+06	1.09064e+06	330917	909271	559879	444906	564985	492676	79297.7	1.13502e+06	921811	857964	1.18537e+06	975018	866549	1.0382e+06	630674	212288	921811	975018	630674	6	1	6	1.05772	0.684169	0.999831	0.445393	0.85079	0.202792	14.9326	16.0659	65.8583
sp|P61961|UFM1_MOUSE	Ubiquitin-fold modifier 1 OS=Mus musculus GN=Ufm1 PE=1 SV=1	3	199.2	849469	941573	323005	821114	627282	453318	453356	346667	169859	849469	795820	837452	1.07045e+06	1.0924e+06	882932	833072	443768	454730	837452	1.07045e+06	454730	0	2	2	1.27822	0.542992	0.999831	0.445393	0.275158	0.203162	3.40195	11.3393	38.4048
sp|P58044|IDI1_MOUSE	Isopentenyl-diphosphate Delta-isomerase 1 OS=Mus musculus GN=Idi1 PE=2 SV=1	3	136.87	153625	109515	32981.2	121625	55718.4	52115.7	66749.2	23312.7	20719.2	153625	92562.6	85510.2	158556	97032.4	101506	122656	29842.6	55467.6	92562.6	101506	55467.6	1	2	1	1.09662	0.599243	0.999831	0.445393	0.747859	0.202543	33.8772	28.8176	69.1451
sp|P62075|TIM13_MOUSE	Mitochondrial import inner membrane translocase subunit Tim13 OS=Mus musculus GN=Timm13 PE=1 SV=1	1	94.24	34640	53748.5	11819	26980.4	27897.5	19389	18132	19991	0	34640	45428.4	30643	35172.9	48583	37764.2	33318.8	25590.5	99.1042	34640	37764.2	25590.5	0	1	0	1.09019	0.738754	0.999831	0.445393	0.641808	0.203085	20.7248	17.5606	88.3774
sp|P42567|EPS15_MOUSE	Epidermal growth factor receptor substrate 15 OS=Mus musculus GN=Eps15 PE=1 SV=1	1	57.93	15214	19171.2	3030.52	15100.3	10552.7	6952.08	5796.46	7549.48	19.0903	15214	16203.5	7857.2	19685.5	18377.3	13540.6	10651.4	9664.08	99.5363	15214	18377.3	9664.08	1	1	0	1.20792	0.635211	0.999831	0.445393	0.275263	0.2028	34.8318	18.8179	85.6436
sp|Q61239|FNTA_MOUSE	Protein farnesyltransferase/geranylgeranyltransferase type-1 subunit alpha OS=Mus musculus GN=Fnta PE=1 SV=1	3	269.74	200402	180565	44784.2	143855	79496.1	83932.2	68624.6	76579.8	32863.4	200402	152614	116111	187537	138441	163476	126102	98029.7	87978.8	152614	163476	98029.7	1	2	3	1.07117	0.642336	0.999831	0.445463	0.78938	0.203446	27.0316	15.0472	18.9922
sp|P61161|ARP2_MOUSE	Actin-related protein 2 OS=Mus musculus GN=Actr2 PE=1 SV=1	8	391.35	747858	798392	145347	624327	399010	293659	303012	280217	73857.8	747858	674804	376840	813903	694869	571963	556805	358706	197725	674804	694869	358706	10	3	2	1.02973	0.531571	0.999831	0.445589	0.49646	0.204087	32.7661	17.4422	48.4693
sp|Q9ET22|DPP2_MOUSE	Dipeptidyl peptidase 2 OS=Mus musculus GN=Dpp7 PE=2 SV=2	7	391.71	502028	594759	152754	372838	308154	212663	404401	530312	214654	502028	502692	396043	486050	536644	414205	743113	678852	574651	502028	486050	678852	3	3	4	0.968173	1.35222	0.999831	0.445589	0.890063	0.204003	13.1464	12.8455	12.7741
sp|Q9WV32|ARC1B_MOUSE	Actin-related protein 2/3 complex subunit 1B OS=Mus musculus GN=Arpc1b PE=1 SV=4	2	129.5	247628	345208	53855.2	161638	148620	87162.3	119630	105887	20042.5	247628	291771	139630	210719	258818	169767	219828	135546	53655.8	247628	210719	135546	3	1	1	0.850952	0.547378	0.999831	0.445589	0.914655	0.20426	34.5812	20.9165	60.941
sp|Q9WTI7|MYO1C_MOUSE	Unconventional myosin-Ic OS=Mus musculus GN=Myo1c PE=1 SV=2	1	73.59	12103.4	7194.01	2103.78	10030.7	2256.59	1751.8	5267.09	2367.3	570.972	12103.4	6080.39	5454.46	13076.5	3929.81	3412.01	9678.63	3030.38	1528.55	6080.39	3929.81	3030.38	1	1	0	0.646308	0.498385	0.999831	0.445798	0.53675	0.204608	46.5954	79.8765	91.3936
sp|Q9WV80|SNX1_MOUSE	Sorting nexin-1 OS=Mus musculus GN=Snx1 PE=1 SV=1	5	200.57	412702	311156	59438.7	307413	119243	107461	175873	84442.7	19814.1	412702	262990	154106	400759	207659	209303	323178	108095	53044.4	262990	209303	108095	2	3	2	0.79586	0.411023	0.999831	0.44673	0.968155	0.205289	46.9393	40.7283	88.4226
sp|Q60864|STIP1_MOUSE	Stress-induced-phosphoprotein 1 OS=Mus musculus GN=Stip1 PE=1 SV=1	18	829.4	3.20858e+06	2.85946e+06	734680	2.56669e+06	1.39154e+06	1.38995e+06	1.25842e+06	1.26846e+06	374514	3.20858e+06	2.41682e+06	1.9048e+06	3.34606e+06	2.42333e+06	2.70723e+06	2.31243e+06	1.62376e+06	1.00261e+06	2.41682e+06	2.70723e+06	1.62376e+06	5	11	5	1.12016	0.671858	0.999831	0.447245	0.555093	0.205778	26.1696	16.7261	39.799
sp|Q7TQI3|OTUB1_MOUSE	Ubiquitin thioesterase OTUB1 OS=Mus musculus GN=Otub1 PE=1 SV=2	9	556.34	2.46324e+06	2.96996e+06	768930	1.84176e+06	1.28191e+06	950361	1.08942e+06	1.34458e+06	409862	2.46324e+06	2.51022e+06	1.9936e+06	2.40101e+06	2.23242e+06	1.85103e+06	2.00189e+06	1.7212e+06	1.09724e+06	2.46324e+06	2.23242e+06	1.7212e+06	5	5	2	0.906296	0.698755	0.999831	0.448403	0.700063	0.206819	12.3012	13.0358	28.8185
sp|Q99JX3|GORS2_MOUSE;sp|Q91X51|GORS1_MOUSE	Golgi reassembly-stacking protein 2 OS=Mus musculus GN=Gorasp2 PE=1 SV=3	7	282.32	630792	682831	158002	443470	283448	263549	300869	269965	55322.9	630792	577131	409650	578130	493619	513318	552867	345581	148105	577131	513318	345581	4	4	4	0.889431	0.598792	0.999831	0.448403	0.976325	0.206691	21.393	8.36872	58.0192
sp|Q05793|PGBM_MOUSE	Basement membrane-specific heparan sulfate proteoglycan core protein OS=Mus musculus GN=Hspg2 PE=1 SV=1	102	5843.71	1.66702e+07	2.61901e+07	1.61426e+07	1.51271e+07	1.51361e+07	2.13141e+07	1.22984e+07	4.89693e+07	2.21585e+07	1.66702e+07	2.21359e+07	4.18527e+07	1.97204e+07	2.63591e+07	4.15137e+07	2.25992e+07	6.26856e+07	5.93207e+07	2.21359e+07	2.63591e+07	5.93207e+07	52	43	44	1.19078	2.67984	0.999831	0.449039	0.737411	0.212538	49.2678	38.2582	46.1315
sp|P60843|IF4A1_MOUSE	Eukaryotic initiation factor 4A-I OS=Mus musculus GN=Eif4a1 PE=2 SV=1	6	1057.48	790478	559309	169399	614260	238020	183313	357734	220572	51412.8	790478	472730	439200	800780	414507	357042	657360	282354	137637	472730	414507	282354	7	3	1	0.876836	0.597283	0.999831	0.449039	0.722378	0.211105	34.1618	46.0439	74.6916
sp|P51855|GSHB_MOUSE	Glutathione synthetase OS=Mus musculus GN=Gss PE=2 SV=1	13	740.8	1.35882e+06	1.38249e+06	353944	869625	672852	447069	748886	442640	127406	1.35882e+06	1.16849e+06	917667	1.13369e+06	1.17176e+06	870762	1.37613e+06	566623	341079	1.16849e+06	1.13369e+06	566623	6	8	5	0.970217	0.48492	0.999831	0.449039	0.708845	0.20755	19.2685	15.4807	71.4967
sp|P62908|RS3_MOUSE	40S ribosomal protein S3 OS=Mus musculus GN=Rps3 PE=1 SV=1	9	439.96	2.45265e+06	1.75154e+06	663153	1.94073e+06	847573	681095	1.16052e+06	717693	249303	2.45265e+06	1.48041e+06	1.71935e+06	2.53003e+06	1.47603e+06	1.32658e+06	2.13253e+06	918717	667411	1.71935e+06	1.47603e+06	918717	1	8	3	0.858483	0.53434	0.999831	0.449039	0.770857	0.212277	26.8896	36.9015	63.207
sp|Q9ER72|SYCC_MOUSE	Cysteine--tRNA ligase, cytoplasmic OS=Mus musculus GN=Cars PE=1 SV=2	8	362.29	599244	404073	87972.3	698371	208335	145576	282213	97857.9	25626	599244	341524	228085	910431	362812	283540	518585	125268	68603.4	341524	362812	125268	5	6	2	1.06233	0.366791	0.999831	0.449039	0.574545	0.212159	48.8161	65.782	103.199
sp|P16110|LEG3_MOUSE	Galectin-3 OS=Mus musculus GN=Lgals3 PE=1 SV=3	8	593.33	8.62076e+06	9.86845e+06	1.29006e+06	7.84409e+06	4.22531e+06	1.99841e+06	4.27634e+06	2.1284e+06	410896	8.62076e+06	8.34084e+06	3.34472e+06	1.0226e+07	7.35829e+06	3.89232e+06	7.85807e+06	2.72457e+06	1.10001e+06	8.34084e+06	7.35829e+06	2.72457e+06	7	3	8	0.8822	0.326653	0.999831	0.449039	0.864374	0.209199	43.8576	44.3021	90.5854
sp|Q99KB8|GLO2_MOUSE	Hydroxyacylglutathione hydrolase, mitochondrial OS=Mus musculus GN=Hagh PE=2 SV=2	5	240.25	396989	428468	61521	345733	155433	104525	131421	166719	25070	396989	362142	159505	450715	270684	203585	241495	213416	67115.1	362142	270684	213416	2	2	0	0.747452	0.589316	0.999831	0.449039	0.93907	0.211493	41.8799	41.4472	53.8083
sp|P31786|ACBP_MOUSE	Acyl-CoA-binding protein OS=Mus musculus GN=Dbi PE=1 SV=2	4	316.13	6.40248e+06	6.47593e+06	1.77959e+06	4.94857e+06	3.55358e+06	2.60915e+06	3.15569e+06	3.06636e+06	193831	6.40248e+06	5.47347e+06	4.61392e+06	6.4512e+06	6.1885e+06	5.08187e+06	5.79879e+06	3.92525e+06	518905	5.47347e+06	6.1885e+06	3.92525e+06	2	1	3	1.13063	0.71714	0.999831	0.449039	0.695265	0.212957	16.2737	12.3022	78.3984
sp|O70493|SNX12_MOUSE	Sorting nexin-12 OS=Mus musculus GN=Snx12 PE=2 SV=1	3	167.56	146371	137905	49251.3	108120	73763.6	62410.4	94844.6	157579	64074.9	146371	116558	127693	140951	128458	121557	174283	201717	171535	127693	128458	174283	1	3	0	1.00599	1.36486	0.999831	0.449039	0.98461	0.212364	11.5697	7.54309	9.14385
sp|P48758|CBR1_MOUSE;sp|Q8K354|CBR3_MOUSE	Carbonyl reductase [NADPH] 1 OS=Mus musculus GN=Cbr1 PE=1 SV=3	4	196.16	277822	293824	56432.4	65928.9	180797	95711.3	174839	49181.3	21581.3	277822	248340	146312	85948.2	314854	186418	321279	62956.9	57775.4	248340	186418	62956.9	5	0	2	0.750655	0.253511	0.999831	0.449039	0.557172	0.210402	30.7861	58.6171	102.255
sp|Q8K4Z5|SF3A1_MOUSE	Splicing factor 3A subunit 1 OS=Mus musculus GN=Sf3a1 PE=1 SV=1	4	191.11	107573	84891.2	19993.3	65086.3	23105.8	25861	48952.1	30536.1	4655.07	107573	71750.3	51836.5	84849.8	40238.3	50369.8	89952.7	39089.2	12462.1	71750.3	50369.8	39089.2	3	0	1	0.702015	0.544795	0.999831	0.449039	0.366776	0.210019	36.6555	39.9873	83.4716
sp|Q9QUR8|SEM7A_MOUSE	Semaphorin-7A OS=Mus musculus GN=Sema7a PE=1 SV=1	4	216.12	94358.8	132392	78436.1	83118	119130	182177	49756	369613	151835	94358.8	111898	203361	108357	207462	354829	91430.1	473140	406477	111898	207462	406477	2	0	3	1.85402	3.63255	0.999831	0.449039	0.27374	0.210554	42.8666	55.4782	62.9875
sp|Q8R010|AIMP2_MOUSE	Aminoacyl tRNA synthase complex-interacting multifunctional protein 2 OS=Mus musculus GN=Aimp2 PE=1 SV=2	4	186.49	194383	156246	28610.4	140138	70921.3	34986.9	108014	29505.3	6416	194383	132060	74177.9	182691	123508	68144.4	198482	37769.7	17176.3	132060	123508	37769.7	2	3	1	0.935244	0.286005	0.999831	0.449039	0.847273	0.210158	45.0173	45.9075	117.51
sp|Q99LD4|CSN1_MOUSE	COP9 signalosome complex subunit 1 OS=Mus musculus GN=Gps1 PE=1 SV=1	4	160.14	178414	110860	34482.3	104504	35574.2	44839.1	80481.7	35553.9	11811.2	178414	93698.8	89402	136236	61951.8	87333.7	147890	45512.4	31620	93698.8	87333.7	45512.4	2	2	2	0.932069	0.485731	0.999831	0.449039	0.458458	0.208671	41.6552	39.6725	84.6573
sp|Q61335|BAP31_MOUSE	B-cell receptor-associated protein 31 OS=Mus musculus GN=Bcap31 PE=1 SV=3	3	95.54	212389	206564	29149.9	129144	112054	108636	353459	81230.5	152771	212389	174589	75576.8	168359	195140	211592	649504	103983	408985	174589	195140	408985	2	1	1	1.11771	2.34256	0.999831	0.449039	0.35247	0.208937	45.8226	11.3832	70.5552
sp|Q9JM76|ARPC3_MOUSE	Actin-related protein 2/3 complex subunit 3 OS=Mus musculus GN=Arpc3 PE=1 SV=3	3	148.39	238011	346937	33496.4	190739	105497	78561.3	95009.5	67964.8	23489.5	238011	293232	86845.7	248657	183721	153015	174586	87001.6	62883.9	238011	183721	87001.6	0	2	0	0.771903	0.365536	0.999831	0.449039	0.897863	0.209804	51.8593	25.0249	54.3463
sp|P62852|RS25_MOUSE	40S ribosomal protein S25 OS=Mus musculus GN=Rps25 PE=2 SV=1	2	102.75	204285	93643	17406.1	165001	46515.9	45367	66489.5	28665.8	2115.68	204285	79147.3	45128.7	215104	81006.5	88361.8	122179	36695.1	5663.9	79147.3	88361.8	36695.1	1	2	0	1.11642	0.46363	0.999831	0.449039	0.604561	0.212237	76.5272	58.8242	110.019
sp|Q8C878|UBA3_MOUSE	NEDD8-activating enzyme E1 catalytic subunit OS=Mus musculus GN=Uba3 PE=2 SV=2	2	136.07	138104	132384	24812.8	85994	61900.1	49714.7	60548.6	48042	5610.47	138104	111892	64331.9	112106	107798	96829.9	111262	61498.5	15019.8	111892	107798	61498.5	1	1	0	0.963413	0.549625	0.999831	0.449039	0.82985	0.212949	35.6926	7.46016	76.8938
sp|Q8R4S0|PP14C_MOUSE	Protein phosphatase 1 regulatory subunit 14C OS=Mus musculus GN=Ppp1r14c PE=1 SV=1	2	107.49	133369	223935	36757.5	126125	99948.6	59316.1	54426.7	79452.3	25142.5	133369	189270	95300.7	164422	174058	115531	100013	101707	67309.1	133369	164422	100013	2	1	1	1.23283	0.749893	0.999831	0.449039	0.679717	0.209887	33.9277	20.7361	21.6211
sp|Q8CIN4|PAK2_MOUSE	Serine/threonine-protein kinase PAK 2 OS=Mus musculus GN=Pak2 PE=1 SV=1	2	55.44	54619.6	60078.3	1146.61	45599.5	6992.88	4656.56	3742.06	13849.8	335.752	54619.6	50778.4	2972.8	59445.8	12178	9069.63	6876.28	17729.1	898.844	50778.4	12178	6876.28	2	1	0	0.239826	0.135418	0.999831	0.449039	0.935737	0.210914	79.6532	104.954	100.36
sp|O70433|FHL2_MOUSE	Four and a half LIM domains protein 2 OS=Mus musculus GN=Fhl2 PE=1 SV=1	2	83.83	73367.5	58295.6	16952.4	87423.9	29317.8	25842.4	21333.5	38999.2	6942.49	73367.5	49271.6	43952.3	113970	51056.3	50333.5	39201.7	49922.8	18585.8	49271.6	51056.3	39201.7	0	1	1	1.03622	0.795625	0.999831	0.449039	0.51203	0.208478	28.2271	50.8921	44.3599
sp|P97300|NPTN_MOUSE	Neuroplastin OS=Mus musculus GN=Nptn PE=1 SV=3	1	34.28	112976	168981	3033.03	136064	71675.6	56229.2	71134.5	148387	46847.6	112976	142823	7863.72	177379	124822	109518	130714	189950	125416	112976	124822	130714	0	0	1	1.10485	1.15702	0.999831	0.449039	0.242842	0.209978	80.6614	25.9358	24.0946
sp|P07361|A1AG2_MOUSE	Alpha-1-acid glycoprotein 2 OS=Mus musculus GN=Orm2 PE=1 SV=1	1	50.56	37442.5	17196.7	2468.5	31424.6	10565.6	2833.22	26225.2	19717	8520.89	37442.5	14534.7	6400.06	40966.7	18399.9	5518.29	48190.6	25239.7	22811.3	14534.7	18399.9	25239.7	0	1	0	1.26593	1.73652	0.999831	0.449039	0.928635	0.20914	82.7193	82.9624	43.654
sp|P32921|SYWC_MOUSE	Tryptophan--tRNA ligase, cytoplasmic OS=Mus musculus GN=Wars PE=1 SV=2	3	176.55	209147	114285	36163.9	145615	81729.8	48869.3	72692.7	43860	18284.4	209147	96593.6	93761.9	189831	142331	95183.2	133578	56145.1	48949.2	96593.6	142331	56145.1	1	2	2	1.4735	0.58125	0.999831	0.449253	0.74993	0.213312	49.4229	33.2218	58.9778
sp|Q6NZJ6|IF4G1_MOUSE	Eukaryotic translation initiation factor 4 gamma 1 OS=Mus musculus GN=Eif4g1 PE=1 SV=1	14	940.47	995694	646649	237423	545179	283256	223955	394048	324901	91130.1	995694	546549	615564	710723	493285	436200	724089	415906	243965	615564	493285	415906	9	5	6	0.801355	0.675649	0.999831	0.452619	0.32387	0.215419	33.6265	26.4948	52.7319
sp|O35643|AP1B1_MOUSE	AP-1 complex subunit beta-1 OS=Mus musculus GN=Ap1b1 PE=1 SV=2	6	817.31	405156	485512	97945.7	220268	186674	93649.3	213666	118928	60818.7	405156	410357	253943	287152	325090	182402	392626	152239	162818	405156	287152	162818	6	2	2	0.708745	0.401865	0.999831	0.452619	0.260908	0.215753	24.9217	27.9012	57.5837
sp|Q9ERK4|XPO2_MOUSE	Exportin-2 OS=Mus musculus GN=Cse1l PE=2 SV=1	14	800.87	670631	501416	141900	363774	269434	138202	276428	185287	76181.5	670631	423798	367902	474234	469214	269178	507954	237186	203946	423798	469214	237186	7	8	3	1.10716	0.559667	0.999831	0.452619	0.50092	0.215753	33.0475	28.9373	52.7099
sp|Q0KL02|TRIO_MOUSE	Triple functional domain protein OS=Mus musculus GN=Trio PE=1 SV=3	2	64.83	36135.6	38091.1	16724.7	22327.1	42000.9	25588.4	26990.8	15967.8	396.767	36135.6	32194.7	43362	29106.8	73143.7	49838.9	49597.4	20440.3	1062.19	36135.6	49838.9	20440.3	0	2	0	1.37922	0.565655	0.999831	0.452619	0.39781	0.215936	15.2122	43.4567	103.086
sp|Q8K1M6|DNM1L_MOUSE	Dynamin-1-like protein OS=Mus musculus GN=Dnm1l PE=1 SV=2	16	792.76	987301	929752	174044	781930	360574	250487	435515	286482	79482	987301	785829	451242	1.01936e+06	627933	487876	800288	366725	212782	785829	627933	366725	11	2	2	0.79907	0.466673	0.999831	0.453194	0.902088	0.218266	36.5186	38.705	66.2363
sp|Q9WVJ2|PSD13_MOUSE	26S proteasome non-ATPase regulatory subunit 13 OS=Mus musculus GN=Psmd13 PE=1 SV=1	15	744.41	1.57841e+06	1.6211e+06	406218	1.22908e+06	769284	537776	719343	612162	235373	1.57841e+06	1.37016e+06	1.0532e+06	1.60229e+06	1.33969e+06	1.04743e+06	1.32184e+06	783628	630120	1.37016e+06	1.33969e+06	783628	9	7	5	0.977764	0.571924	0.999831	0.453194	0.984092	0.218666	19.8269	20.8722	39.8363
sp|P80313|TCPH_MOUSE	T-complex protein 1 subunit eta OS=Mus musculus GN=Cct7 PE=1 SV=1	14	776.19	1.4817e+06	1.25343e+06	311079	1.16981e+06	551316	505503	595176	547538	137909	1.4817e+06	1.0594e+06	806531	1.52502e+06	960106	984574	1.09368e+06	700903	369196	1.0594e+06	984574	700903	8	5	5	0.929366	0.661601	0.999831	0.453194	0.863787	0.218774	30.5686	27.6097	50.2828
sp|P24527|LKHA4_MOUSE	Leukotriene A-4 hydrolase OS=Mus musculus GN=Lta4h PE=1 SV=4	13	934.44	1.244e+06	1.72324e+06	351999	933423	733278	454902	655083	567266	185532	1.244e+06	1.45648e+06	912625	1.21686e+06	1.27699e+06	886017	1.20376e+06	726156	496690	1.244e+06	1.21686e+06	726156	11	10	4	0.978178	0.583725	0.999831	0.453194	0.783024	0.218377	22.7577	18.6866	44.5955
sp|Q8BLI0|ATL1_MOUSE	ADAMTS-like protein 1 OS=Mus musculus GN=Adamtsl1 PE=2 SV=2	4	163.71	81520.6	143973	70018.4	79192.2	86731.8	86697.1	38956.9	86850.9	21588.3	81520.6	121686	181536	103239	151042	168861	71586	111178	57794.1	121686	151042	71586	2	1	1	1.24124	0.588284	0.999831	0.453194	0.654191	0.216733	39.2441	24.0582	34.559
sp|P55288|CAD11_MOUSE	Cadherin-11 OS=Mus musculus GN=Cdh11 PE=1 SV=1	4	178.7	19775.7	70628.4	45831.7	17243.2	31755.3	25356.3	21351.1	189587	80473.7	19775.7	59695.4	118827	22479.1	55301.3	49386.8	39234.1	242690	215437	59695.4	49386.8	215437	1	0	4	0.827314	3.60893	0.999831	0.453194	0.598802	0.217837	75.3945	41.2709	66.6167
sp|Q9D832|DNJB4_MOUSE;sp|Q9QYJ3|DNJB1_MOUSE	DnaJ homolog subfamily B member 4 OS=Mus musculus GN=Dnajb4 PE=2 SV=1	2	119.53	126754	150261	65810.3	93815.7	46272.5	68592	37420.1	145753	11147.8	126754	127001	170626	122303	80582.6	133597	68762	186578	29843.9	127001	122303	68762	0	2	1	0.963006	0.541429	0.999831	0.453194	0.296599	0.217363	17.8554	24.8969	85.8494
sp|Q8C0D5|ETUD1_MOUSE	Elongation factor Tu GTP-binding domain-containing protein 1 OS=Mus musculus GN=Eftud1 PE=2 SV=1	1	40.06	11809.3	14935.3	3769.43	13282.2	8175.88	2161.45	9405.1	4040.83	329.176	11809.3	12623.4	9772.96	17315.3	14238.1	4209.89	17282.5	5172.66	881.238	11809.3	14238.1	5172.66	1	0	0	1.20567	0.438015	0.999831	0.453194	0.781183	0.21869	12.8772	57.4868	109.343
sp|Q9WVH6|ANGP4_MOUSE	Angiopoietin-4 OS=Mus musculus GN=Angpt4 PE=1 SV=1	1	35.8	7330.39	7094.21	431.48	1815.51	0	0	0	12180.1	0	7330.39	5996.05	1118.69	2366.79	98.5236	99.0154	99.9714	15591.8	99.8636	5996.05	99.0154	99.9714	0	0	1	0.0165134	0.0166729	0.999831	0.453194	0.0379791	0.218119	67.9105	153.191	169.917
sp|Q8BZS9|DHX32_MOUSE	Putative pre-mRNA-splicing factor ATP-dependent RNA helicase DHX32 OS=Mus musculus GN=Dhx32 PE=2 SV=2	1	32.37	4200.7	3343.45	783.023	4299.42	1837.11	1218.55	2650.66	869.485	0	4200.7	2825.89	2030.14	5604.93	3199.3	2373.38	4870.76	1113.03	99.1341	2825.89	3199.3	1113.03	0	1	0	1.13214	0.393867	0.999831	0.453194	0.555546	0.217063	36.3735	45.0605	123.98
sp|O35685|NUDC_MOUSE	Nuclear migration protein nudC OS=Mus musculus GN=Nudc PE=1 SV=1	10	483.1	1.27664e+06	1.3566e+06	281330	885874	514773	450793	533824	567983	123259	1.27664e+06	1.1466e+06	729402	1.15487e+06	896467	878016	980937	727075	329978	1.1466e+06	896467	727075	1	9	5	0.781848	0.634114	0.999831	0.453643	0.81514	0.219248	27.2057	15.8524	48.2969
sp|P19096|FAS_MOUSE	Fatty acid synthase OS=Mus musculus GN=Fasn PE=1 SV=2	18	1020.61	1.098e+06	842834	394369	880033	437217	319041	533620	371238	174863	1.098e+06	712366	1.02248e+06	1.14725e+06	761405	621399	980563	475222	468127	1.02248e+06	761405	475222	13	10	5	0.744668	0.464775	0.999831	0.454704	0.606285	0.22182	21.6423	32.2922	45.8174
sp|Q9WUZ5|TNNI1_MOUSE	Troponin I, slow skeletal muscle OS=Mus musculus GN=Tnni1 PE=2 SV=3	14	687.97	7.5142e+06	6.5631e+06	1.46715e+06	6.48472e+06	2.35922e+06	2.01266e+06	3.22439e+06	2.58912e+06	534203	7.5142e+06	5.54715e+06	3.80386e+06	8.45381e+06	4.10853e+06	3.92008e+06	5.92504e+06	3.31433e+06	1.43012e+06	5.54715e+06	4.10853e+06	3.31433e+06	7	4	10	0.740656	0.597484	0.999831	0.454704	0.869767	0.221534	33.02	46.6839	63.4676
sp|Q3ULJ0|GPD1L_MOUSE;sp|P13707|GPDA_MOUSE	Glycerol-3-phosphate dehydrogenase 1-like protein OS=Mus musculus GN=Gpd1l PE=1 SV=2	10	471.57	1.37112e+06	1.85877e+06	237435	1.00578e+06	851023	392133	714000	363836	128270	1.37112e+06	1.57104e+06	615595	1.31119e+06	1.48204e+06	763762	1.31202e+06	465747	343391	1.37112e+06	1.31119e+06	465747	3	5	4	0.956287	0.339683	0.999831	0.454704	0.911329	0.221764	42.4926	31.6473	74.6023
sp|O89079|COPE_MOUSE	Coatomer subunit epsilon OS=Mus musculus GN=Cope PE=2 SV=3	6	365.79	454041	591167	156495	323524	271958	180185	294826	188794	57324.5	454041	499656	405744	421763	473610	350949	541763	241675	153464	454041	421763	241675	5	1	0	0.928908	0.532275	0.999831	0.454704	0.629307	0.220763	10.3635	14.8214	65.1796
sp|Q60692|PSB6_MOUSE	Proteasome subunit beta type-6 OS=Mus musculus GN=Psmb6 PE=1 SV=3	5	245.61	968244	1.05548e+06	265781	709511	422983	255546	492052	397811	121528	968244	892091	689087	924954	736616	497729	904179	509238	325344	892091	736616	509238	2	3	2	0.825718	0.570836	0.999831	0.454704	0.441782	0.22054	16.9806	29.7472	51.0295
sp|Q8BM72|HSP13_MOUSE	Heat shock 70 kDa protein 13 OS=Mus musculus GN=Hspa13 PE=2 SV=1	5	225.6	250629	301447	121917	207260	168227	204707	236751	453596	100494	250629	254784	316094	270194	292964	398710	435045	580648	269032	254784	292964	435045	1	2	3	1.14985	1.70751	0.999831	0.454704	0.468566	0.221899	13.386	21.3888	36.4092
sp|Q9DBV4|MXRA8_MOUSE	Matrix-remodeling-associated protein 8 OS=Mus musculus GN=Mxra8 PE=2 SV=1	3	134.96	338348	320935	170013	361716	253952	209514	208746	414177	234458	338348	271255	440792	471551	442252	408073	383585	530188	627669	338348	442252	530188	0	3	1	1.30709	1.56699	0.999831	0.454704	0.250952	0.222077	24.3852	7.21028	23.912
sp|Q6PIP5|NUDC1_MOUSE	NudC domain-containing protein 1 OS=Mus musculus GN=Nudcd1 PE=2 SV=2	1	48.33	24472.6	22087.9	2324.26	11496.4	3469.92	4293.17	7718.53	6820.39	493.144	24472.6	18668.8	6026.08	14987.2	6042.8	8361.85	14183.3	8730.77	1320.2	18668.8	8361.85	8730.77	2	0	0	0.447906	0.467668	0.999831	0.454704	0.354594	0.221087	57.5513	47.3782	79.9242
sp|Q7TT37|ELP1_MOUSE	Elongator complex protein 1 OS=Mus musculus GN=Ikbkap PE=2 SV=2	1	97.63	6662.19	12919	3088.17	1084.32	1730.88	3369.15	4271.31	2694.18	2181.19	6662.19	10919.2	8006.67	1413.58	3014.29	6562.13	7848.82	3448.82	5839.27	8006.67	3014.29	5839.27	1	0	0	0.376473	0.729301	0.999831	0.454704	0.0434879	0.221599	25.5132	71.927	38.5615
sp|Q9R1P0|PSA4_MOUSE	Proteasome subunit alpha type-4 OS=Mus musculus GN=Psma4 PE=1 SV=1	8	459.96	1.51734e+06	1.40656e+06	258494	1.26527e+06	563045	309655	620633	479361	121884	1.51734e+06	1.18883e+06	670196	1.64946e+06	980531	603119	1.14046e+06	613629	326297	1.18883e+06	980531	613629	5	2	6	0.824786	0.516162	0.999831	0.45626	0.839675	0.223095	37.9502	49.1691	59.5432
sp|Q62356|FSTL1_MOUSE	Follistatin-related protein 1 OS=Mus musculus GN=Fstl1 PE=1 SV=2	20	1570.56	1.52312e+07	2.98466e+07	1.72901e+07	1.47501e+07	1.69772e+07	2.53304e+07	1.24181e+07	4.97369e+07	2.58824e+07	1.52312e+07	2.52264e+07	4.4828e+07	1.9229e+07	2.95655e+07	4.93363e+07	2.28191e+07	6.36682e+07	6.929e+07	2.52264e+07	2.95655e+07	6.36682e+07	20	7	13	1.17201	2.52387	0.999831	0.457153	0.670715	0.22379	52.9609	46.7682	48.8454
sp|Q62000|MIME_MOUSE	Mimecan OS=Mus musculus GN=Ogn PE=2 SV=1	11	727.38	3.9036e+06	4.57674e+06	2.03104e+06	3.18088e+06	2.94148e+06	3.90861e+06	1.37169e+06	2.64411e+06	1.22293e+06	3.9036e+06	3.86827e+06	5.26585e+06	4.14675e+06	5.12252e+06	7.61284e+06	2.52058e+06	3.38472e+06	3.2739e+06	3.9036e+06	5.12252e+06	3.2739e+06	5	7	7	1.31226	0.83869	0.999831	0.457664	0.334981	0.2243	18.3365	31.7616	15.3673
sp|P09411|PGK1_MOUSE;sp|P09041|PGK2_MOUSE	Phosphoglycerate kinase 1 OS=Mus musculus GN=Pgk1 PE=1 SV=4	26	1639.62	1.74983e+07	1.84872e+07	3.44676e+06	1.27939e+07	7.78449e+06	6.6264e+06	8.04711e+06	6.39062e+06	1.3612e+06	1.74983e+07	1.56254e+07	8.93639e+06	1.66788e+07	1.35565e+07	1.29063e+07	1.47871e+07	8.18063e+06	3.64406e+06	1.56254e+07	1.35565e+07	8.18063e+06	12	10	11	0.867594	0.523546	0.999831	0.458956	0.810513	0.225192	32.1045	14.0239	63.169
sp|Q68FD5|CLH_MOUSE	Clathrin heavy chain 1 OS=Mus musculus GN=Cltc PE=1 SV=3	55	3037.98	7.24816e+06	8.01357e+06	2.31077e+06	5.39112e+06	3.73244e+06	2.91526e+06	3.54776e+06	3.52216e+06	1.15331e+06	7.24816e+06	6.77309e+06	5.99111e+06	7.02814e+06	6.49997e+06	5.67809e+06	6.51925e+06	4.50872e+06	3.08754e+06	6.77309e+06	6.49997e+06	4.50872e+06	36	26	17	0.959675	0.665681	0.999831	0.459585	0.814704	0.226181	9.51519	10.6267	36.6463
sp|Q60854|SPB6_MOUSE	Serpin B6 OS=Mus musculus GN=Serpinb6 PE=2 SV=1	30	1840.12	1.75652e+07	2.3103e+07	3.02553e+06	1.12209e+07	9.61551e+06	4.6022e+06	8.0807e+06	6.0934e+06	1.53021e+06	1.75652e+07	1.95267e+07	7.84425e+06	1.46281e+07	1.67452e+07	8.96376e+06	1.48488e+07	7.80015e+06	4.09654e+06	1.75652e+07	1.46281e+07	7.80015e+06	17	18	12	0.832786	0.444068	0.999831	0.459585	0.837088	0.228616	41.7659	29.922	61.2683
sp|P40124|CAP1_MOUSE	Adenylyl cyclase-associated protein 1 OS=Mus musculus GN=Cap1 PE=1 SV=4	11	773.87	1.03399e+06	1.01992e+06	261114	700469	455805	364149	439018	523538	83523.5	1.03399e+06	862043	676988	913166	793776	709257	806725	670180	223601	862043	793776	670180	6	10	4	0.920808	0.777432	0.999831	0.459585	0.792405	0.227597	20.8171	12.7204	53.8056
sp|P49312|ROA1_MOUSE	Heterogeneous nuclear ribonucleoprotein A1 OS=Mus musculus GN=Hnrnpa1 PE=1 SV=2	7	546.47	1.42344e+06	1.09446e+06	231533	970469	557450	474839	546145	383790	121208	1.42344e+06	925039	600293	1.26515e+06	970788	924850	1.00358e+06	491289	324488	925039	970788	491289	4	2	3	1.04946	0.5311	0.999831	0.459585	0.663315	0.226737	42.1817	17.5253	58.3541
sp|Q8BJU0|SGTA_MOUSE	Small glutamine-rich tetratricopeptide repeat-containing protein alpha OS=Mus musculus GN=Sgta PE=1 SV=2	10	521.23	1.3965e+06	1.43415e+06	288885	937714	620737	418089	647345	465525	152454	1.3965e+06	1.21215e+06	748989	1.22245e+06	1.081e+06	814317	1.18954e+06	595918	408134	1.21215e+06	1.081e+06	595918	5	4	5	0.891805	0.49162	0.999831	0.459585	0.825389	0.227534	29.8075	19.9416	55.7838
sp|Q924M7|MPI_MOUSE	Mannose-6-phosphate isomerase OS=Mus musculus GN=Mpi PE=2 SV=1	10	703.59	1.68693e+06	1.93355e+06	334118	1.07884e+06	787555	344138	922407	527608	110588	1.68693e+06	1.63424e+06	866265	1.40643e+06	1.37151e+06	670282	1.69499e+06	675390	296055	1.63424e+06	1.37151e+06	675390	5	4	5	0.839232	0.413273	0.999831	0.459585	0.52371	0.226746	32.9097	36.1318	81.3979
sp|Q922Y1|UBXN1_MOUSE	UBX domain-containing protein 1 OS=Mus musculus GN=Ubxn1 PE=1 SV=1	5	213.37	296580	336431	52095	161564	154387	74022	135772	95530.1	25235.2	296580	284353	135066	210623	268862	144173	249490	122288	67557.2	284353	210623	122288	3	3	0	0.740711	0.430057	0.999831	0.459585	0.718717	0.225883	37.6795	30.0112	63.738
sp|P28352|APEX1_MOUSE	DNA-(apurinic or apyrimidinic site) lyase OS=Mus musculus GN=Apex1 PE=1 SV=2	3	124.61	177550	168290	35057.2	108375	72917.8	41028	85951.7	52344.5	15495.8	177550	142239	90892.5	141283	126985	79910.6	157942	67006.1	41483.8	142239	126985	67006.1	1	1	0	0.892754	0.47108	0.999831	0.459585	0.570254	0.228063	31.8314	27.6684	68.9269
sp|Q64737|PUR2_MOUSE	Trifunctional purine biosynthetic protein adenosine-3 OS=Mus musculus GN=Gart PE=2 SV=3	3	114.38	149494	180568	23145.4	100334	77325.9	39963	73988.4	35012	12999.6	149494	152616	60008.8	130800	134661	77836.5	135959	44818.8	34801.3	149494	130800	44818.8	1	2	1	0.874952	0.299803	0.999831	0.459585	0.998919	0.228622	43.5676	27.7473	77.5637
sp|Q148V7|K1468_MOUSE	LisH domain and HEAT repeat-containing protein KIAA1468 OS=Mus musculus GN=Kiaa1468 PE=1 SV=1	1	97.25	20422.8	17250.6	2140.71	17410.1	6818.49	5688.01	11358.2	2478.75	468.592	20422.8	14580.2	5550.19	22696.7	11874.3	11078.6	20871.5	3173.04	1254.47	14580.2	11874.3	3173.04	1	1	0	0.814408	0.217626	0.999831	0.459585	0.632349	0.227974	55.431	42.6524	128.242
sp|Q9CXY6|ILF2_MOUSE	Interleukin enhancer-binding factor 2 OS=Mus musculus GN=Ilf2 PE=1 SV=1	2	105.67	86808.9	64201.2	24151.4	72676.7	44387.1	29221.8	36034.4	40241.2	5123.58	86808.9	54263	62617.1	94745	77299.3	56915.5	66215.6	51512.7	13716.4	62617.1	77299.3	51512.7	0	1	1	1.23448	0.822663	0.999831	0.459585	0.627005	0.226943	24.8953	24.8084	61.8121
sp|Q8K385|FRRS1_MOUSE	Ferric-chelate reductase 1 OS=Mus musculus GN=FRRS1 PE=1 SV=1	2	108.92	70845.9	214714	45770	48097.4	93540.3	70171	26997.8	70962.4	31348.9	70845.9	181477	118668	62702.2	162899	136673	49610.3	90838.8	83924.4	118668	136673	83924.4	3	1	1	1.15173	0.707222	0.999831	0.459585	0.936053	0.228593	44.8674	43.0279	29.5217
sp|P63323|RS12_MOUSE	40S ribosomal protein S12 OS=Mus musculus GN=Rps12 PE=1 SV=2	8	527.42	3.59028e+06	3.61882e+06	729980	2.97164e+06	1.38322e+06	976634	1.53684e+06	1.13349e+06	499055	3.59028e+06	3.05864e+06	1.89261e+06	3.87398e+06	2.40885e+06	1.9022e+06	2.82404e+06	1.45098e+06	1.33602e+06	3.05864e+06	2.40885e+06	1.45098e+06	4	6	3	0.787558	0.474389	0.999831	0.459947	0.854631	0.229062	30.4991	37.5312	44.2656
sp|Q62261|SPTB2_MOUSE;sp|P15508|SPTB1_MOUSE	Spectrin beta chain, brain 1 OS=Mus musculus GN=Sptbn1 PE=1 SV=2	68	3514.95	7.80387e+06	1.0439e+07	2.6236e+06	5.8283e+06	3.99924e+06	3.53981e+06	3.18487e+06	5.81209e+06	1.11978e+06	7.80387e+06	8.82311e+06	6.80219e+06	7.59806e+06	6.9646e+06	6.89452e+06	5.85242e+06	7.44005e+06	2.99776e+06	7.80387e+06	6.9646e+06	5.85242e+06	44	30	22	0.892455	0.749938	0.999831	0.461347	0.642147	0.231326	12.9386	5.41838	41.4554
sp|Q11011|PSA_MOUSE	Puromycin-sensitive aminopeptidase OS=Mus musculus GN=Npepps PE=1 SV=2	20	1012.32	2.40448e+06	2.68469e+06	407578	1.6093e+06	1.344e+06	662589	1.15683e+06	633537	227681	2.40448e+06	2.2691e+06	1.05672e+06	2.09796e+06	2.34054e+06	1.29053e+06	2.12576e+06	810990	609527	2.2691e+06	2.09796e+06	810990	10	11	8	0.924577	0.357405	0.999831	0.461347	0.919761	0.231128	38.8534	28.7872	69.6582
sp|Q8BG32|PSD11_MOUSE	26S proteasome non-ATPase regulatory subunit 11 OS=Mus musculus GN=Psmd11 PE=1 SV=3	14	763.14	1.93628e+06	1.82747e+06	465596	1.39256e+06	791835	577582	851509	698070	281124	1.93628e+06	1.54458e+06	1.20715e+06	1.81541e+06	1.37896e+06	1.12496e+06	1.5647e+06	893598	752597	1.54458e+06	1.37896e+06	893598	13	7	3	0.892774	0.578536	0.999831	0.461347	0.720149	0.230968	23.3513	24.2549	40.5431
sp|P17879|HS71B_MOUSE	Heat shock 70 kDa protein 1B OS=Mus musculus GN=Hspa1b PE=1 SV=3	1	292.73	54602.9	21358.1	4255.33	18053.7	5987.68	8050.07	7301.17	18334.9	638.831	54602.9	18051.9	11032.7	23535.7	10427.4	15679.2	13416.4	23470.5	1710.22	18051.9	15679.2	13416.4	1	1	0	0.868561	0.74321	0.999831	0.461347	0.467456	0.230584	83.8609	39.868	84.6482
sp|P50429|ARSB_MOUSE	Arylsulfatase B OS=Mus musculus GN=Arsb PE=2 SV=3	3	121.12	123965	83097.1	30002.8	92903.1	48234.3	41347.6	114381	103886	33772.5	123965	70233.9	77788	121113	83999	80533.2	210182	132984	90412.5	77788	83999	132984	0	0	2	1.07985	1.70957	0.999831	0.461347	0.795023	0.230973	32.0832	23.6256	42.0086
sp|Q3TEA8|HP1B3_MOUSE	Heterochromatin protein 1-binding protein 3 OS=Mus musculus GN=Hp1bp3 PE=1 SV=1	1	35.29	26596.3	10475.5	6467.66	10137.6	2964.91	2750.29	10990	4223.38	1965.77	26596.3	8853.89	16768.6	13215.9	5163.33	5356.78	20194.9	5406.35	5262.58	16768.6	5356.78	5406.35	1	0	1	0.319452	0.322408	0.999831	0.461347	0.082832	0.230832	51.0643	58.0681	83.3984
sp|Q9CQJ6|DENR_MOUSE	Density-regulated protein OS=Mus musculus GN=Denr PE=2 SV=1	3	127.38	102313	136325	84663.9	53744.9	60328.9	88433.2	94342.5	203374	74129.5	102313	115222	219507	70064.5	105062	172242	173361	260339	198453	115222	105062	198453	0	0	0	0.911818	1.72235	0.999831	0.462092	0.485426	0.231961	44.1106	44.8459	21.2451
sp|Q8VI75|IPO4_MOUSE	Importin-4 OS=Mus musculus GN=Ipo4 PE=1 SV=1	5	230.71	93603.9	53493.7	12905.3	47802.2	16823.6	9601.9	37248	14383	6067.99	93603.9	45213	33459.5	62317.3	29297.9	18701.7	68445.7	18411.6	16244.7	45213	29297.9	18411.6	4	2	1	0.647997	0.40722	0.999831	0.462989	0.280479	0.232674	55.5117	61.8622	85.9322
sp|Q9Z2W1|STK25_MOUSE	Serine/threonine-protein kinase 25 OS=Mus musculus GN=Stk25 PE=1 SV=2	2	94.49	32168.3	15838.3	2347.57	12213.2	7741.6	2830.3	12569.3	1956.88	991.694	32168.3	13386.6	6086.52	15921.7	13481.9	5512.62	23096.9	2505	2654.87	13386.6	13481.9	2654.87	2	1	1	1.00712	0.198323	0.999831	0.463808	0.606306	0.233348	78.167	46.7733	125.765
sp|P84089|ERH_MOUSE	Enhancer of rudimentary homolog OS=Mus musculus GN=Erh PE=1 SV=1	3	185.31	723005	940616	186110	505231	406570	339813	339962	437685	29941.3	723005	795011	482524	658645	708033	661858	624703	560279	80156.1	723005	661858	560279	1	1	1	0.915427	0.774932	0.999831	0.464278	0.864295	0.233847	24.539	4.08671	70.5564
sp|Q9QYR6|MAP1A_MOUSE	Microtubule-associated protein 1A OS=Mus musculus GN=Map1a PE=1 SV=2	4	236.34	191071	239177	46209.4	99961.3	95397.9	85255.4	112904	74890.2	12914.1	191071	202153	119807	130314	166134	166053	207468	95866.8	34572.3	191071	166053	95866.8	2	1	1	0.869065	0.501734	0.999831	0.464577	0.708893	0.234372	26.1321	13.399	77.8255
sp|Q9D1L9|HBXIP_MOUSE	Hepatitis B virus X-interacting protein homolog OS=Mus musculus GN=Hbxip PE=2 SV=1	1	103	69789.4	59206.6	632.956	33674.7	10031.2	12808.6	6971.26	7721.29	0	69789.4	50041.6	1641.06	43900	17469.1	24947.5	12810.2	9884.01	98.9442	50041.6	24947.5	9884.01	1	0	0	0.498534	0.197516	0.999831	0.464577	0.697591	0.234523	86.597	47.3521	87.6171
sp|O88342|WDR1_MOUSE	WD repeat-containing protein 1 OS=Mus musculus GN=Wdr1 PE=1 SV=3	17	970.1	4.20139e+06	5.2586e+06	1.16127e+06	2.99873e+06	2.5594e+06	2.02472e+06	1.80531e+06	2.33383e+06	665401	4.20139e+06	4.44458e+06	3.01081e+06	3.9093e+06	4.45715e+06	3.94358e+06	3.31739e+06	2.98754e+06	1.78135e+06	4.20139e+06	3.94358e+06	2.98754e+06	11	11	9	0.938637	0.711084	0.999831	0.465827	0.73386	0.235418	19.7469	7.47889	29.9994
sp|Q9D8N0|EF1G_MOUSE	Elongation factor 1-gamma OS=Mus musculus GN=Eef1g PE=1 SV=3	19	992.49	6.50457e+06	6.04803e+06	1.3433e+06	4.44849e+06	2.45071e+06	1.96026e+06	2.99518e+06	2.2064e+06	608217	6.50457e+06	5.11181e+06	3.48275e+06	5.79928e+06	4.26786e+06	3.81802e+06	5.50385e+06	2.82441e+06	1.62826e+06	5.11181e+06	4.26786e+06	2.82441e+06	12	6	12	0.834901	0.552525	0.999831	0.466661	0.783144	0.236103	30.0504	22.4413	59.7962
sp|P63242|IF5A1_MOUSE;sp|Q8BGY2|IF5A2_MOUSE	Eukaryotic translation initiation factor 5A-1 OS=Mus musculus GN=Eif5a PE=1 SV=2	12	849.57	7.40676e+06	6.76004e+06	1.62329e+06	6.4864e+06	3.04782e+06	2.58212e+06	3.32086e+06	2.51261e+06	889813	7.40676e+06	5.71361e+06	4.20868e+06	8.456e+06	5.30771e+06	5.02922e+06	6.1023e+06	3.21638e+06	2.38212e+06	5.71361e+06	5.30771e+06	3.21638e+06	7	7	7	0.92896	0.562934	0.999831	0.470347	0.755489	0.239477	27.6985	30.381	50.0505
sp|P63028|TCTP_MOUSE	Translationally-controlled tumor protein OS=Mus musculus GN=Tpt1 PE=1 SV=1	10	473.34	2.55601e+07	3.36017e+07	6.67539e+06	1.25385e+07	1.527e+07	1.00451e+07	1.18442e+07	1.38428e+07	3.18811e+06	2.55601e+07	2.84003e+07	1.73072e+07	1.63458e+07	2.65923e+07	1.95651e+07	2.17644e+07	1.77202e+07	8.5349e+06	2.55601e+07	1.95651e+07	1.77202e+07	5	7	7	0.765452	0.693276	0.999831	0.470347	0.588093	0.238584	24.2568	25.1501	42.3528
sp|Q8K2I4|MANBA_MOUSE	Beta-mannosidase OS=Mus musculus GN=Manba PE=2 SV=1	4	216.02	137490	113545	15219.1	84643.9	46161.2	31570.7	109872	78554.7	46345.8	137490	95968.4	39458.4	110346	80388.8	61490.6	201897	100558	124073	95968.4	80388.8	124073	0	0	5	0.837659	1.29285	0.999831	0.470347	0.96696	0.239566	54.0895	29.3017	37.3056
sp|Q9EQS3|MYCBP_MOUSE	C-Myc-binding protein OS=Mus musculus GN=Mycbp PE=2 SV=4	3	198.14	532560	554153	73345.2	445751	197379	149487	224369	138836	40697.8	532560	468371	190161	581104	343732	291157	412293	177723	108952	468371	343732	177723	4	1	0	0.733887	0.379449	0.999831	0.470347	0.849733	0.239547	45.8419	38.1113	68.2618
sp|Q62448|IF4G2_MOUSE	Eukaryotic translation initiation factor 4 gamma 2 OS=Mus musculus GN=Eif4g2 PE=1 SV=2	3	104	87703.4	44750.6	16067.7	68189.5	26548.6	14418.3	42351.5	15770.8	3590.15	87703.4	37823.4	41658.4	88895.3	46233.9	28082.7	77823.8	20188.2	9611.21	41658.4	46233.9	20188.2	0	2	1	1.10983	0.484613	0.999831	0.470347	0.877412	0.239456	49.8085	57.383	102.335
sp|O70439|STX7_MOUSE	Syntaxin-7 OS=Mus musculus GN=Stx7 PE=1 SV=3	2	133.48	181931	114556	77481.7	156037	122067	136438	87151.5	88121.4	8572	181931	96823.1	200886	203418	212577	265741	160147	112804	22948.2	181931	212577	112804	1	0	1	1.16845	0.620038	0.999831	0.470347	0.16395	0.238449	34.6668	14.8084	70.6543
sp|P60710|ACTB_MOUSE	Actin, cytoplasmic 1 OS=Mus musculus GN=Actb PE=1 SV=1	1	1986.25	269157	235278	158367	95013.7	139298	274104	137018	531795	201437	269157	198858	410597	123865	242585	533875	251781	680750	539269	269157	242585	539269	1	1	0	0.901278	2.00355	0.999831	0.470773	0.804485	0.240049	36.8228	70.2984	44.555
sp|Q61468|MSLN_MOUSE;sp|O35134|RPA1_MOUSE	Mesothelin OS=Mus musculus GN=Msln PE=1 SV=1	20	1281.37	8.87038e+06	1.04159e+07	4.10326e+06	8.50258e+06	6.75493e+06	7.00368e+06	7.12064e+06	1.14681e+07	4.22179e+06	8.87038e+06	8.80351e+06	1.06385e+07	1.10844e+07	1.17636e+07	1.36411e+07	1.30847e+07	1.46802e+07	1.13022e+07	8.87038e+06	1.17636e+07	1.30847e+07	10	18	8	1.32616	1.4751	0.999831	0.47271	0.189335	0.241606	11.0269	10.8884	12.9768
sp|Q9D819|IPYR_MOUSE	Inorganic pyrophosphatase OS=Mus musculus GN=Ppa1 PE=1 SV=1	12	622.37	1.77577e+06	2.23154e+06	618943	1.15961e+06	1.08124e+06	1.20166e+06	617521	1.30021e+06	380424	1.77577e+06	1.8861e+06	1.60473e+06	1.51172e+06	1.88296e+06	2.34049e+06	1.13474e+06	1.66439e+06	1.01844e+06	1.77577e+06	1.88296e+06	1.13474e+06	10	4	4	1.06036	0.639011	0.999831	0.47271	0.719829	0.241785	8.0759	21.715	27.0577
sp|Q3V1L4|5NTC_MOUSE	Cytosolic purine 5'-nucleotidase OS=Mus musculus GN=Nt5c2 PE=1 SV=2	3	142.94	80367.7	46508.6	11806.3	81629.7	27755.2	11567.3	37573.1	14627.6	2734.98	80367.7	39309.2	30610	106417	48335.2	22529.8	69043.1	18724.7	7321.82	39309.2	48335.2	18724.7	0	3	0	1.22961	0.476344	0.999831	0.47271	0.897995	0.241839	53.048	72.7077	103.613
sp|Q9JHU4|DYHC1_MOUSE	Cytoplasmic dynein 1 heavy chain 1 OS=Mus musculus GN=Dync1h1 PE=1 SV=2	72	3654.41	5.43528e+06	4.40365e+06	1.09915e+06	4.33215e+06	1.87189e+06	1.22868e+06	2.70823e+06	1.30715e+06	521591	5.43528e+06	3.72198e+06	2.84977e+06	5.6476e+06	3.25986e+06	2.3931e+06	4.97656e+06	1.67328e+06	1.39635e+06	3.72198e+06	3.25986e+06	1.67328e+06	54	38	19	0.875842	0.449566	0.999831	0.472808	0.770767	0.242425	32.8647	44.744	74.2679
sp|Q3UVL4|FFR_MOUSE	Protein fat-free homolog OS=Mus musculus GN=Ffr PE=2 SV=2	1	33.08	11039.3	3553.49	1468.51	5474.93	1159.88	1073.46	3466.79	969.392	731.038	11039.3	3003.42	3807.38	7137.39	2019.9	2090.79	6370.46	1240.92	1957.07	3807.38	2090.79	1957.07	1	1	0	0.549143	0.514019	0.999831	0.472808	0.360477	0.242379	74.3817	78.2622	87.0982
sp|Q91VM5|RMXL1_MOUSE;sp|Q9WV02|RBMX_MOUSE	RNA binding motif protein, X-linked-like-1 OS=Mus musculus GN=Rbmxl1 PE=1 SV=1	4	213.21	293613	274599	58614.2	266796	136009	105378	156046	90502.2	17086.6	293613	232091	151968	347808	236858	205247	286746	115852	45742.7	232091	236858	115852	2	2	0	1.02054	0.499164	0.999831	0.472875	0.54105	0.242727	31.4425	28.4348	82.9487
sp|Q9QZD9|EIF3I_MOUSE	Eukaryotic translation initiation factor 3 subunit I OS=Mus musculus GN=Eif3i PE=1 SV=1	7	319.88	523276	492412	141779	364827	297978	230220	230018	268492	47198.5	523276	416188	367589	475607	518923	448402	422673	343696	126355	416188	475607	343696	6	5	0	1.14277	0.825818	0.999831	0.47342	0.572177	0.243274	18.2823	7.39453	51.5664
sp|Q9CR00|PSMD9_MOUSE	26S proteasome non-ATPase regulatory subunit 9 OS=Mus musculus GN=Psmd9 PE=1 SV=1	2	103.8	195807	144072	22908	134563	69606.7	55452.3	57372.7	43996.1	19217.1	195807	121770	59393.3	175423	121219	108005	105426	56319.3	51446.3	121770	121219	56319.3	2	3	0	0.995469	0.462504	0.999831	0.474273	0.64952	0.243981	54.3462	26.4865	42.0158
sp|Q91V88|NPNT_MOUSE	Nephronectin OS=Mus musculus GN=Npnt PE=1 SV=1	4	151.14	102149	133962	65334.9	65309.7	58791.5	42481.7	61381.7	65579.8	25568.7	102149	113225	169393	85140.9	102384	82742	112793	83948.6	68450	113225	85140.9	83948.6	2	0	0	0.751961	0.741431	0.999831	0.474864	0.15588	0.244553	28.1108	11.8941	25.4575
sp|Q8R1X6|SPG20_MOUSE	Spartin OS=Mus musculus GN=Spg20 PE=2 SV=1	2	93.19	76289.1	66994.1	10923.5	41672.9	20153.7	22830.8	27475.4	15507.1	10178.9	76289.1	56623.6	28321.2	54326.9	35097.2	44467.8	50487.8	19850.6	27250	56623.6	44467.8	27250	1	1	0	0.785322	0.481248	0.999831	0.476189	0.696096	0.245505	44.8662	21.5455	49.1443
sp|Q5XJY5|COPD_MOUSE	Coatomer subunit delta OS=Mus musculus GN=Arcn1 PE=2 SV=2	11	467.72	613447	793477	164833	488062	329799	294122	297111	358509	53891.9	613447	670649	427361	636263	574339	572864	545962	458927	144274	613447	574339	458927	8	4	7	0.936249	0.748112	0.999831	0.480192	0.77408	0.248145	22.2979	6.08672	55.1668
sp|O70310|NMT1_MOUSE;sp|O70311|NMT2_MOUSE	Glycylpeptide N-tetradecanoyltransferase 1 OS=Mus musculus GN=Nmt1 PE=1 SV=1	6	239.95	448121	319447	69390.3	274908	99557.2	84763	195542	99405.2	30504.3	448121	269997	179908	358384	173377	165094	359321	127248	81663.2	269997	173377	127248	5	2	1	0.642143	0.471295	0.999831	0.480192	0.473861	0.247954	45.5977	47.0472	78.6128
sp|Q8K3C3|LZIC_MOUSE	Protein LZIC OS=Mus musculus GN=Lzic PE=1 SV=1	6	365.92	499687	503774	109870	388893	299259	200557	237703	199376	44927.2	499687	425791	284860	506981	521154	390628	436796	255221	120275	425791	506981	255221	8	0	3	1.19068	0.599405	0.999831	0.480192	0.446943	0.248385	27.0527	15.144	58.6606
sp|Q3U3N0|MIER2_MOUSE	Mesoderm induction early response protein 2 OS=Mus musculus GN=Mier2 PE=2 SV=1	1	35	6817.55	576.216	586.391	12125.3	1880.47	920.618	0	296.078	1123.22	6817.55	487.019	1520.33	15807.2	3274.8	1793.1	99.114	379.009	3006.97	1520.33	3274.8	379.009	0	0	0	2.154	0.249294	0.999831	0.481754	0.274535	0.249465	115.452	110.644	138.088
sp|P80317|TCPZ_MOUSE;sp|Q61390|TCPW_MOUSE	T-complex protein 1 subunit zeta OS=Mus musculus GN=Cct6a PE=1 SV=3	15	910.68	2.22681e+06	1.76411e+06	534584	1.75178e+06	798988	731100	891227	807497	324384	2.22681e+06	1.49103e+06	1.38601e+06	2.28371e+06	1.39142e+06	1.42397e+06	1.63769e+06	1.03368e+06	868410	1.49103e+06	1.42397e+06	1.03368e+06	8	9	6	0.955025	0.693262	0.999831	0.481882	0.981606	0.250077	26.9288	29.7716	34.3205
sp|Q8VBV7|CSN8_MOUSE	COP9 signalosome complex subunit 8 OS=Mus musculus GN=Cops8 PE=1 SV=1	2	92.84	146906	103370	33010.5	102929	27688.3	19554.8	63783.9	56945	7159.7	146906	87368.2	85586	134183	48218.6	38087.2	117207	72895.2	19167.3	87368.2	48218.6	72895.2	1	1	0	0.551901	0.834345	0.999831	0.481882	0.227222	0.249912	32.7333	71.8402	70.3809
sp|Q6P5E4|UGGG1_MOUSE	UDP-glucose:glycoprotein glucosyltransferase 1 OS=Mus musculus GN=Uggt1 PE=1 SV=4	2	148.67	35529.7	43698.2	12510.2	14755.9	9554.66	10189.1	23826.1	30488.4	26655.1	35529.7	36933.8	32435	19236.5	16639.2	19845.4	43782.1	39028.2	71358.5	35529.7	19236.5	43782.1	0	0	1	0.541421	1.23227	0.999831	0.482485	0.00803339	0.251115	6.58277	9.16755	33.9683
sp|Q6PAM0|AAKB2_MOUSE	5'-AMP-activated protein kinase subunit beta-2 OS=Mus musculus GN=Prkab2 PE=1 SV=1	2	63.31	45805.6	52930.3	4484.9	32120.7	17179.6	9668.21	17777.4	13213.9	1264.53	45805.6	44736.8	11628	41874.1	29918	18830.9	32667.1	16915.1	3385.29	44736.8	29918	16915.1	3	0	0	0.668755	0.378102	0.999831	0.482485	0.994112	0.251209	57.0556	38.1504	83.0035
sp|Q9EQG9|C43BP_MOUSE	Collagen type IV alpha-3-binding protein OS=Mus musculus GN=Col4a3bp PE=1 SV=1	1	34.11	6449.78	0	0	3706.42	0	0	0	0	0	6449.78	100.536	99.6804	4831.87	101.295	101.094	100.286	99.3433	99.439	100.536	101.295	99.439	1	0	0	1.00755	0.989086	0.999831	0.482485	0.954855	0.250664	165.383	162.76	0.520266
sp|Q3U1J4|DDB1_MOUSE	DNA damage-binding protein 1 OS=Mus musculus GN=Ddb1 PE=1 SV=2	34	1763.02	6.0826e+06	5.60322e+06	1.23038e+06	4.44804e+06	2.54754e+06	1.76898e+06	2.93661e+06	2.07628e+06	498809	6.0826e+06	4.73586e+06	3.19e+06	5.79868e+06	4.43649e+06	3.44546e+06	5.39622e+06	2.65785e+06	1.33536e+06	4.73586e+06	4.43649e+06	2.65785e+06	26	13	9	0.936787	0.561217	0.999831	0.4825	0.962821	0.255084	30.9979	25.9085	66.1752
sp|P68134|ACTS_MOUSE	Actin, alpha skeletal muscle OS=Mus musculus GN=Acta1 PE=1 SV=1	7	2414.42	7.23396e+06	5.18916e+06	1.7109e+06	5.74313e+06	2.64199e+06	2283473	3.60565e+06	2.30493e+06	505415	7.23396e+06	4.38589e+06	4.43583e+06	7.48703e+06	4.60098e+06	4.44755e+06	6.62563e+06	2.95054e+06	1.35305e+06	4.43583e+06	4.60098e+06	2.95054e+06	5	7	2	1.03723	0.665161	0.999831	0.4825	0.911584	0.255161	30.4585	31.0654	74.2135
sp|P29341|PABP1_MOUSE	Polyadenylate-binding protein 1 OS=Mus musculus GN=Pabpc1 PE=1 SV=2	15	852.14	1.62151e+06	2.12496e+06	366383	1.14033e+06	912637	650711	770080	721909	211777	1.62151e+06	1.79602e+06	949918	1.48659e+06	1.58934e+06	1.2674e+06	1.41507e+06	924114	566950	1.62151e+06	1.48659e+06	924114	11	11	4	0.916793	0.56991	0.999831	0.4825	0.911749	0.251637	30.6855	11.3583	43.957
sp|Q8C1B7|SEP11_MOUSE;sp|Q8C650|SEP10_MOUSE;sp|Q8CHH9|SEPT8_MOUSE;sp|Q9R1T4|SEPT6_MOUSE	Septin-11 OS=Mus musculus GN=Sept11 PE=1 SV=4	10	567.31	843087	948956	323126	634159	452969	408302	312216	490856	239441	843087	802060	837765	826722	788836	795254	573718	628343	641008	837765	795254	628343	9	8	2	0.949257	0.750024	0.999831	0.4825	0.858882	0.253236	2.6956	2.52315	5.82053
sp|Q9WV35|ABEC2_MOUSE	Probable C->U-editing enzyme APOBEC-2 OS=Mus musculus GN=Apobec2 PE=1 SV=1	11	481.3	2.32693e+06	2.63307e+06	423294	1.37431e+06	1.19291e+06	583857	1.31302e+06	660695	168212	2.32693e+06	2.22548e+06	1.09747e+06	1.79163e+06	2.07743e+06	1.13718e+06	2.41276e+06	845754	450321	2.22548e+06	1.79163e+06	845754	7	3	2	0.805052	0.380033	0.999831	0.4825	0.744231	0.254738	36.2361	28.885	83.9512
sp|Q62465|VAT1_MOUSE	Synaptic vesicle membrane protein VAT-1 homolog OS=Mus musculus GN=Vat1 PE=1 SV=3	10	700.49	1.97585e+06	2.41805e+06	409299	1.40414e+06	891571	586195	919699	794370	238164	1.97585e+06	2.04374e+06	1.06118e+06	1.83051e+06	1.55265e+06	1.14174e+06	1.69001e+06	1.01687e+06	637589	1.97585e+06	1.55265e+06	1.01687e+06	6	4	6	0.785816	0.514651	0.999831	0.4825	0.72934	0.252768	32.4005	22.9742	47.8106
sp|P13412|TNNI2_MOUSE	Troponin I, fast skeletal muscle OS=Mus musculus GN=Tnni2 PE=1 SV=2	10	551.89	9.53943e+06	7.01036e+06	1.62414e+06	7.5881e+06	3.29854e+06	2.93351e+06	3.77345e+06	3.2742e+06	506706	9.53943e+06	5.92518e+06	4.2109e+06	9.89223e+06	5.74435e+06	5.71363e+06	6.93397e+06	4.1913e+06	1.3565e+06	5.92518e+06	5.74435e+06	4.1913e+06	4	5	6	0.969482	0.707371	0.999831	0.4825	0.728475	0.254898	41.475	33.7753	67.0304
sp|Q9Z1Q5|CLIC1_MOUSE	Chloride intracellular channel protein 1 OS=Mus musculus GN=Clic1 PE=1 SV=3	9	473.44	1.76102e+06	1.81021e+06	453642	1.22994e+06	794991	620745	832623	754214	242616	1.76102e+06	1.52999e+06	1.17615e+06	1.60341e+06	1.38446e+06	1.20903e+06	1.53e+06	965469	649507	1.52999e+06	1.38446e+06	965469	3	4	1	0.904882	0.631029	0.999831	0.4825	0.785377	0.254291	19.7828	14.1239	42.5494
sp|Q9R013|CATF_MOUSE	Cathepsin F OS=Mus musculus GN=Ctsf PE=2 SV=1	4	215.62	160437	158383	87236.8	129038	128016	109336	251102	168679	66848.1	160437	133866	226178	168221	222938	212955	461417	215926	178959	160437	212955	215926	0	0	3	1.32735	1.34586	0.999831	0.4825	0.46137	0.255586	27.3906	14.4706	53.7856
sp|Q9WUZ7|SH3BG_MOUSE	SH3 domain-binding glutamic acid-rich protein OS=Mus musculus GN=Sh3bgr PE=2 SV=1	4	246.87	428617	426327	118347	243907	151472	131530	220395	186308	48155.4	428617	360333	306838	317969	263785	256182	404991	238492	128917	360333	263785	238492	1	2	2	0.732061	0.661866	0.999831	0.4825	0.198642	0.2555	16.711	12.0629	53.992
sp|P97371|PSME1_MOUSE	Proteasome activator complex subunit 1 OS=Mus musculus GN=Psme1 PE=2 SV=2	4	183.43	150555	187726	36723.6	142781	80762.7	63877.2	68764.8	76505.5	19286	150555	158667	95213	186136	140647	124414	126360	97934.5	51630.8	150555	140647	97934.5	2	2	1	0.934188	0.65049	0.999831	0.4825	0.612532	0.254487	25.6153	21.2738	41.0104
sp|Q9CZC8|SCRN1_MOUSE	Secernin-1 OS=Mus musculus GN=Scrn1 PE=1 SV=1	3	141.73	84092.1	66788.4	15367	57781.3	34159.7	22085.6	39385.5	23539	6259.46	84092.1	56449.7	39841.9	75326.6	59488.4	43016.3	72373.5	30132.2	16757.2	56449.7	59488.4	30132.2	0	3	2	1.05383	0.533788	0.999831	0.4825	0.981752	0.255552	37.1762	27.2553	73.0231
sp|Q9D0E1|HNRPM_MOUSE	Heterogeneous nuclear ribonucleoprotein M OS=Mus musculus GN=Hnrnpm PE=1 SV=3	2	121.5	110726	138570	85377.8	88456.3	97806.6	153851	56066.7	103063	21138.8	110726	117120	221358	115316	170328	299656	103026	131930	56590.9	117120	170328	103026	2	0	0	1.45431	0.879664	0.999831	0.4825	0.485687	0.255435	41.4801	48.5053	39.1101
sp|Q6P8I4|PCNP_MOUSE	PEST proteolytic signal-containing nuclear protein OS=Mus musculus GN=Pcnp PE=1 SV=1	2	56.41	55152.8	20650.6	13610.7	28923.4	15219.2	19811.6	12171.2	18543	6072.17	55152.8	17454	35288.3	37706	26504	38587.3	22365.4	23736.9	16255.8	35288.3	37706	22365.4	1	1	0	1.06851	0.63379	0.999831	0.4825	0.900261	0.25206	52.4358	19.659	19.1608
sp|P97443|SMYD1_MOUSE	SET and MYND domain-containing protein 1 OS=Mus musculus GN=Smyd1 PE=1 SV=3	2	77.18	90532.1	102362	14883.9	81394.1	55015.6	27943.1	51214.3	19034.8	7804.69	90532.1	86516.4	38589.3	106109	95808.5	54425	94109.6	24366.4	20894	86516.4	95808.5	24366.4	2	0	0	1.1074	0.281639	0.999831	0.4825	0.547271	0.253578	40.206	32.0145	88.9112
sp|P28271|ACOC_MOUSE	Cytoplasmic aconitate hydratase OS=Mus musculus GN=Aco1 PE=1 SV=3	1	43.46	52849	63900	12889.4	46300.8	31186	19965.6	30996.3	21033.5	4383.79	52849	54008.5	33418.2	60360	54309.8	38887.2	56957.7	26924.9	11735.9	52849	54309.8	26924.9	0	1	0	1.02764	0.509469	0.999831	0.4825	0.684203	0.252964	24.739	21.6311	72.2037
sp|Q9CZ44|NSF1C_MOUSE	NSFL1 cofactor p47 OS=Mus musculus GN=Nsfl1c PE=1 SV=1	14	781.55	2.51876e+06	2.60822e+06	636911	1.97969e+06	1.00835e+06	738439	1.06167e+06	1.12841e+06	421094	2.51876e+06	2.20447e+06	1.65131e+06	2.58083e+06	1.75603e+06	1.43827e+06	1.9509e+06	1.44447e+06	1.12731e+06	2.20447e+06	1.75603e+06	1.44447e+06	9	3	7	0.796574	0.655245	0.999831	0.482906	0.638958	0.256212	20.6683	30.6348	27.5545
sp|P45591|COF2_MOUSE	Cofilin-2 OS=Mus musculus GN=Cfl2 PE=1 SV=1	7	522.68	6.19495e+06	7.78811e+06	1.21816e+06	4.72298e+06	4.13337e+06	2.5548e+06	3.15224e+06	2.41678e+06	526938	6.19495e+06	6.58253e+06	3.15832e+06	6.15712e+06	7.19819e+06	4.97601e+06	5.79246e+06	3.09372e+06	1.41067e+06	6.19495e+06	6.15712e+06	3.09372e+06	5	1	3	0.993893	0.499394	0.999831	0.482906	0.513447	0.256348	35.3003	18.1955	64.4011
sp|P17427|AP2A2_MOUSE	AP-2 complex subunit alpha-2 OS=Mus musculus GN=Ap2a2 PE=1 SV=2	6	542	520135	543587	100742	349158	240227	142709	254817	157077	58592.6	520135	459441	261194	455180	418351	277957	468243	201075	156858	459441	418351	201075	4	1	1	0.910564	0.43765	0.999831	0.482956	0.839615	0.256647	32.7434	24.3648	61.1749
sp|Q8BP47|SYNC_MOUSE	Asparagine--tRNA ligase, cytoplasmic OS=Mus musculus GN=Nars PE=1 SV=2	15	784.04	2.3377e+06	1.70053e+06	421396	1.61239e+06	745367	542442	977175	594411	242130	2.3377e+06	1.4373e+06	1.09255e+06	2.102e+06	1.29804e+06	1.05652e+06	1.79562e+06	760905	648208	1.4373e+06	1.29804e+06	760905	9	7	4	0.903114	0.5294	0.999831	0.484513	0.787851	0.258121	39.6241	36.8472	59.204
sp|Q91ZJ5|UGPA_MOUSE	UTP--glucose-1-phosphate uridylyltransferase OS=Mus musculus GN=Ugp2 PE=2 SV=3	11	614.9	1.65824e+06	2.03896e+06	279761	1.48833e+06	829522	604174	770283	583052	147462	1.65824e+06	1.72333e+06	725333	1.94026e+06	1.4446e+06	1.17676e+06	1.41545e+06	746364	394771	1.65824e+06	1.4446e+06	746364	6	8	2	0.87116	0.450093	0.999831	0.484513	0.620395	0.258251	40.7866	25.4763	60.8433
sp|Q8BFY9|TNPO1_MOUSE	Transportin-1 OS=Mus musculus GN=Tnpo1 PE=1 SV=2	2	171.18	68775.1	70425.7	23083.7	63509	36495	23569.5	42610	33513.5	3977.24	68775.1	59524	59848.9	82793.5	63555.3	45906.5	78298.7	42900.6	10647.5	59848.9	63555.3	42900.6	1	1	1	1.06193	0.716816	0.999831	0.484513	0.982862	0.258297	8.37086	28.7886	76.9934
sp|Q9R1B9|SLIT2_MOUSE	Slit homolog 2 protein OS=Mus musculus GN=Slit2 PE=2 SV=2	6	259.28	150848	102316	37245.4	62379.4	63148.1	46694.3	97091.9	87886	71168.8	150848	86478	96565.7	81321	109971	90947	178413	112503	190526	96565.7	90947	178413	3	0	5	0.941815	1.84758	0.999831	0.486936	0.529593	0.26014	31.107	15.4972	26.1647
sp|Q7M6Y3|PICA_MOUSE;sp|Q61548|AP180_MOUSE	Phosphatidylinositol-binding clathrin assembly protein OS=Mus musculus GN=Picalm PE=1 SV=1	2	100.17	59894.4	62394.4	8436.64	36727.1	24077.6	18905.9	22713.9	14779.8	7607.18	59894.4	52735.9	21873.6	47879.2	41930.7	36823.2	41738.3	18919.7	20365.2	52735.9	41930.7	20365.2	1	0	0	0.795108	0.386174	0.999831	0.486936	0.942961	0.259883	45.0643	13.1087	47.3105
sp|Q02053|UBA1_MOUSE;sp|P31254|UBA1Y_MOUSE	Ubiquitin-like modifier-activating enzyme 1 OS=Mus musculus GN=Uba1 PE=1 SV=1	33	1888.69	7.35018e+06	6.84516e+06	1.7051e+06	5.32773e+06	3.44251e+06	2.46667e+06	3.66138e+06	2.5706e+06	825762	7.35018e+06	5.78555e+06	4.42081e+06	6.94549e+06	5.99507e+06	4.80437e+06	6.72803e+06	3.29062e+06	2.21065e+06	5.78555e+06	5.99507e+06	3.29062e+06	22	17	8	1.03621	0.568765	0.999831	0.487198	0.925889	0.261391	25.0474	18.1371	57.8688
sp|Q8BKC5|IPO5_MOUSE	Importin-5 OS=Mus musculus GN=Ipo5 PE=1 SV=3	19	993.81	1.99775e+06	1.60271e+06	701301	1.40954e+06	718274	499020	1.00662e+06	701542	349524	1.99775e+06	1.35462e+06	1.81826e+06	1.83755e+06	1.25086e+06	971947	1.84973e+06	898043	935712	1.81826e+06	1.25086e+06	935712	9	7	4	0.687944	0.514621	0.999831	0.487198	0.303365	0.261118	19.2548	32.6443	43.8916
sp|Q99020|ROAA_MOUSE	Heterogeneous nuclear ribonucleoprotein A/B OS=Mus musculus GN=Hnrnpab PE=1 SV=1	6	396.3	953486	1.00046e+06	186287	715883	420946	335089	470504	300503	104600	953486	845593	482984	933260	733069	652656	864583	384674	280025	845593	733069	384674	2	4	4	0.866929	0.454916	0.999831	0.487198	0.857724	0.261659	32.4015	18.6935	61.148
sp|P97857|ATS1_MOUSE	A disintegrin and metalloproteinase with thrombospondin motifs 1 OS=Mus musculus GN=Adamts1 PE=1 SV=4	3	150.78	354862	272010	86152.3	144489	95900.5	126241	198477	258865	151201	354862	229903	223366	188363	167009	245882	364715	331373	404780	229903	188363	364715	1	1	5	0.819314	1.58639	0.999831	0.487198	0.234804	0.261188	27.5094	20.3549	10.0161
sp|Q8VE73|CUL7_MOUSE	Cullin-7 OS=Mus musculus GN=Cul7 PE=1 SV=2	1	43.12	6357.66	6928.99	595.118	6920.51	2101.33	762.208	3396.85	1509.91	0	6357.66	5856.41	1542.96	9021.93	3659.43	1484.56	6241.95	1932.83	100.739	5856.41	3659.43	1932.83	0	1	0	0.624859	0.330037	0.999831	0.487198	0.929301	0.261554	57.7224	82.1563	114.292
sp|Q9DBG3|AP2B1_MOUSE	AP-2 complex subunit beta OS=Mus musculus GN=Ap2b1 PE=1 SV=1	9	946	783171	780019	186648	547024	400650	236295	436432	263155	80160.9	783171	659274	483921	713127	697724	460234	801972	336864	214599	659274	697724	336864	6	4	3	1.05832	0.510963	0.999831	0.488571	0.900892	0.263518	23.4161	22.7308	68.695
sp|P80315|TCPD_MOUSE	T-complex protein 1 subunit delta OS=Mus musculus GN=Cct4 PE=1 SV=3	12	731.63	1.50352e+06	1.04469e+06	355087	1.12481e+06	495603	496322	699022	434613	163799	1.50352e+06	882977	920631	1.46636e+06	863082	966692	1.2845e+06	556347	438508	920631	966692	556347	7	3	6	1.05003	0.604311	0.999831	0.488571	0.998948	0.264055	31.5602	29.36	60.3092
sp|Q9Z1Q9|SYVC_MOUSE	Valine--tRNA ligase OS=Mus musculus GN=Vars PE=2 SV=1	13	594.15	798793	579957	130771	535748	231294	156928	337704	219381	56223.1	798793	490181	339049	698428	402794	305651	620553	280829	150515	490181	402794	280829	10	5	4	0.821724	0.572909	0.999831	0.488571	0.663942	0.263012	43.1795	43.6237	69.2089
sp|O35593|PSDE_MOUSE	26S proteasome non-ATPase regulatory subunit 14 OS=Mus musculus GN=Psmd14 PE=1 SV=2	5	194.05	534945	469918	92901.9	493881	201618	132818	248321	150948	46188.3	534945	397176	240866	643848	351114	258691	456307	193229	123651	397176	351114	193229	4	4	2	0.884027	0.486507	0.999831	0.488571	0.8948	0.26349	37.6313	48.1168	68.0781
sp|Q8BY87|UBP47_MOUSE	Ubiquitin carboxyl-terminal hydrolase 47 OS=Mus musculus GN=Usp47 PE=1 SV=2	3	102.04	66780.8	27867.2	13325.3	36871.2	22246	17027.5	38191.3	6059.09	3564.58	66780.8	23553.4	34548.4	48067.2	38740.9	33164.7	70179.1	7756.23	9542.77	34548.4	38740.9	9542.77	2	1	1	1.12135	0.276214	0.999831	0.488571	0.891783	0.263876	53.9699	18.828	121.866
sp|Q6DVA0|LEMD2_MOUSE	LEM domain-containing protein 2 OS=Mus musculus GN=Lemd2 PE=1 SV=1	1	54	115737	152783	13699.6	84514.3	51718.7	49634.2	33694.9	56546.5	5960.04	115737	129133	35518.8	110177	90067.1	96673	61916.7	72385.1	15955.6	115737	96673	61916.7	1	0	0	0.835283	0.534979	0.999831	0.488571	0.609477	0.263623	54.1671	10.3567	59.9321
sp|Q9D154|ILEUA_MOUSE;sp|Q5SV42|ILEUC_MOUSE;sp|Q8VHP7|ILEUB_MOUSE;sp|Q9JK88|SPI2_MOUSE	Leukocyte elastase inhibitor A OS=Mus musculus GN=Serpinb1a PE=1 SV=1	20	1382.08	1.10428e+07	1.12751e+07	1.79716e+06	7.55852e+06	5.33231e+06	2.60928e+06	5.66076e+06	3.0093e+06	805241	1.10428e+07	9.52974e+06	4.65947e+06	9.85366e+06	9.28612e+06	5.08212e+06	1.0402e+07	3.8522e+06	2.15572e+06	9.52974e+06	9.28612e+06	3.8522e+06	9	14	11	0.974436	0.40423	0.999831	0.490467	0.95672	0.266111	39.6587	32.2829	79.6106
sp|Q6IRU2|TPM4_MOUSE	Tropomyosin alpha-4 chain OS=Mus musculus GN=Tpm4 PE=2 SV=3	11	1004.45	1.43067e+06	1.443e+06	1.8808e+06	932373	882731	2.058e+06	1.04507e+06	4.37537e+06	1.74847e+06	1.43067e+06	1.21962e+06	4.87632e+06	1.21549e+06	1.53726e+06	4.00838e+06	1.92039e+06	5.60091e+06	4.68083e+06	1.43067e+06	1.53726e+06	4.68083e+06	2	6	7	1.07451	3.27178	0.999831	0.490467	0.932069	0.266591	81.8291	67.803	47.0921
sp|P50247|SAHH_MOUSE;sp|Q68FL4|SAHH3_MOUSE	Adenosylhomocysteinase OS=Mus musculus GN=Ahcy PE=1 SV=3	13	574.63	1.71022e+06	1.82593e+06	823714	1.47721e+06	799282	695398	814581	1.56455e+06	73059.8	1.71022e+06	1.54328e+06	2.13563e+06	1.92577e+06	1.39193e+06	1.35443e+06	1.49685e+06	2.00277e+06	195589	1.71022e+06	1.39193e+06	1.49685e+06	4	5	4	0.81389	0.875236	0.999831	0.490467	0.483481	0.266249	17.0027	20.5208	75.6902
sp|Q9Z1D1|EIF3G_MOUSE	Eukaryotic translation initiation factor 3 subunit G OS=Mus musculus GN=Eif3g PE=1 SV=2	6	242.26	611839	560356	132485	386593	300368	261120	297818	209539	63959.2	611839	473614	343493	503982	523086	508585	547261	268231	171226	473614	508585	268231	2	2	1	1.07384	0.566349	0.999831	0.490467	0.646786	0.265703	28.1733	1.94768	59.355
sp|Q9WUP7|UCHL5_MOUSE	Ubiquitin carboxyl-terminal hydrolase isozyme L5 OS=Mus musculus GN=Uchl5 PE=2 SV=2	2	62.69	232071	184178	56224	147691	89729.2	65288.5	104891	89586.6	23740.6	232071	155668	145771	192538	156262	127163	192743	114680	63556.1	155668	156262	114680	1	1	1	1.00382	0.736696	0.999831	0.490467	0.640948	0.265568	26.5572	20.6442	52.6122
sp|P62743|AP2S1_MOUSE	AP-2 complex subunit sigma OS=Mus musculus GN=Ap2s1 PE=1 SV=1	2	95.96	67670	73746.4	7034.17	52268.5	27008.3	7303.64	29867.4	15465	3135.95	67670	62330.7	18237.4	68139.9	47034.4	14225.4	54883.4	19796.8	8395.27	62330.7	47034.4	19796.8	1	0	1	0.754594	0.317609	0.999831	0.490467	0.752047	0.266745	54.9055	62.9866	87.4945
sp|P28474|ADHX_MOUSE	Alcohol dehydrogenase class-3 OS=Mus musculus GN=Adh5 PE=1 SV=3	6	362.04	615095	734808	133611	389046	314123	242164	278012	277765	76999.1	615095	621062	346412	507179	547038	471666	510866	355566	206135	615095	507179	355566	5	2	2	0.824554	0.578067	0.999831	0.491565	0.987164	0.267621	29.738	7.41353	42.6198
sp|Q8CA72|GAN_MOUSE	Gigaxonin OS=Mus musculus GN=Gan PE=1 SV=2	3	132.68	114027	206326	82665.1	93016.5	79791.2	100076	116520	209650	77774.6	114027	174388	214325	121261	138955	194920	214114	268373	208211	174388	138955	214114	2	1	0	0.796817	1.22781	0.999831	0.49184	0.73295	0.268146	30.1316	25.3446	14.4037
sp|Q9CZH7|MXRA7_MOUSE	Matrix-remodeling-associated protein 7 OS=Mus musculus GN=Mxra7 PE=1 SV=2	2	109.49	136030	179706	62392.4	13244.4	57983.9	80256.4	79440.8	95815.4	20908.6	136030	151888	161764	17266.1	100978	156316	145978	122653	55974.4	151888	100978	122653	1	1	2	0.664817	0.807523	0.999831	0.49184	0.183056	0.268327	8.66123	76.4924	43.1689
sp|P36993|PPM1B_MOUSE	Protein phosphatase 1B OS=Mus musculus GN=Ppm1b PE=2 SV=1	2	88.45	140812	218358	25560.1	173073	47051.8	54654	93077.9	28692.7	16409.7	140812	184557	66269.4	225626	81939.8	106450	171037	36729.5	43930.6	140812	106450	43930.6	1	0	2	0.755975	0.311981	0.999831	0.492086	0.909792	0.269008	45.814	55.6972	90.0481
sp|O08784|TCOF_MOUSE	Treacle protein OS=Mus musculus GN=Tcof1 PE=1 SV=1	1	53.62	7428.01	2071.15	3086.72	2371.58	1517.18	2435.51	2904.46	375.154	1107.89	7428.01	1750.54	8002.9	3091.71	2642.13	4743.67	5337.14	480.234	2965.94	7428.01	3091.71	2965.94	1	0	0	0.416223	0.399292	0.999831	0.492086	0.486366	0.269018	60.3411	31.6854	82.9531
sp|P50580|PA2G4_MOUSE	Proliferation-associated protein 2G4 OS=Mus musculus GN=Pa2g4 PE=1 SV=3	10	588.96	1.85815e+06	1.81409e+06	285958	1.39513e+06	732104	606683	769882	637201	139763	1.85815e+06	1.53327e+06	741401	1.81877e+06	1.27495e+06	1.18164e+06	1.41471e+06	815679	374160	1.53327e+06	1.27495e+06	815679	4	10	4	0.831518	0.531985	0.999831	0.493968	0.776215	0.270526	41.6968	24.1444	60.1553
sp|P62307|RUXF_MOUSE	Small nuclear ribonucleoprotein F OS=Mus musculus GN=Snrpf PE=2 SV=1	1	65.43	122770	72576.7	13853.7	1051.66	19028.1	1053.21	50030.1	42536.7	1.95106	122770	61342	35918.3	1371	33137	2051.35	91933.7	54451.1	100.663	61342	2051.35	54451.1	0	1	0	0.0334412	0.887664	0.999831	0.493968	0.0197566	0.270606	60.881	148.91	94.5636
sp|P21619|LMNB2_MOUSE	Lamin-B2 OS=Mus musculus GN=Lmnb2 PE=1 SV=2	12	651.65	732858	1.08238e+06	393776	434131	446464	527749	274346	885702	106369	732858	914834	1.02094e+06	565955	777509	1.0279e+06	504129	1.13379e+06	284760	914834	777509	504129	11	4	3	0.84989	0.55106	0.999831	0.494475	0.557275	0.271443	16.3787	29.2548	68.7676
sp|Q8VDW0|DX39A_MOUSE	ATP-dependent RNA helicase DDX39A OS=Mus musculus GN=Ddx39a PE=2 SV=1	3	566.89	273592	253731	56642.7	96245.5	81723.1	75555.5	100074	34650.4	73288	273592	214454	146857	125470	142319	147160	183892	44356	196200	214454	142319	183892	2	0	2	0.663635	0.85749	0.999831	0.494475	0.115405	0.271283	29.9642	8.23145	59.6108
sp|P09103|PDIA1_MOUSE	Protein disulfide-isomerase OS=Mus musculus GN=P4hb PE=1 SV=2	23	1525.44	6.30212e+06	6.7237e+06	3.13116e+06	4.05388e+06	3.37407e+06	3.57407e+06	4.11799e+06	8.08734e+06	3.53733e+06	6.30212e+06	5.68289e+06	8.11813e+06	5.28484e+06	5.87588e+06	6.96126e+06	7.56708e+06	1.03526e+07	9.46981e+06	6.30212e+06	5.87588e+06	9.46981e+06	11	11	19	0.932366	1.50264	0.999831	0.494984	0.620813	0.273144	18.8879	14.0757	15.5922
sp|Q9WVJ9|FBLN4_MOUSE	EGF-containing fibulin-like extracellular matrix protein 2 OS=Mus musculus GN=Efemp2 PE=2 SV=1	11	599.41	1.06647e+06	1.55183e+06	792012	679020	972915	1.00628e+06	902108	1.62303e+06	886607	1.06647e+06	1.31161e+06	2.05344e+06	885204	1.69431e+06	1.95995e+06	1.65768e+06	2.07764e+06	2.37354e+06	1.31161e+06	1.69431e+06	2.07764e+06	7	4	5	1.29178	1.58404	0.999831	0.494984	0.979859	0.274128	34.7888	36.9959	17.6652
sp|P24369|PPIB_MOUSE	Peptidyl-prolyl cis-trans isomerase B OS=Mus musculus GN=Ppib PE=2 SV=2	9	424.85	1.8769e+06	1.83022e+06	1.07309e+06	1.39682e+06	1.036e+06	1.30083e+06	1.47426e+06	2.07399e+06	1.117e+06	1.8769e+06	1.5469e+06	2.78218e+06	1.82097e+06	1.80418e+06	2.53364e+06	2.70905e+06	2.65491e+06	2.99032e+06	1.8769e+06	1.82097e+06	2.70905e+06	5	5	6	0.9702	1.44337	0.999831	0.494984	0.966237	0.274524	30.9174	20.2828	6.46616
sp|Q9CYT6|CAP2_MOUSE	Adenylyl cyclase-associated protein 2 OS=Mus musculus GN=Cap2 PE=1 SV=1	6	342.16	445801	638684	57295.1	311744	218291	110362	205670	100985	48847.4	445801	539817	148548	406406	380150	214954	377933	129270	130770	445801	380150	130770	5	2	2	0.852736	0.293337	0.999831	0.494984	0.951818	0.273164	54.0244	31.0897	67.3076
sp|Q91YE6|IPO9_MOUSE	Importin-9 OS=Mus musculus GN=Ipo9 PE=1 SV=3	7	501.05	392032	418855	109528	373793	191167	127159	217653	180281	39773.3	392032	354017	283973	487295	332914	247668	399953	230778	106477	354017	332914	230778	6	8	3	0.940389	0.651883	0.999831	0.494984	0.978963	0.27438	15.9653	34.1231	59.9458
sp|P61971|NTF2_MOUSE	Nuclear transport factor 2 OS=Mus musculus GN=Nutf2 PE=2 SV=1	7	325.95	859035	860415	142743	434669	329840	230812	347856	306895	86385.4	859035	727225	370088	566657	574409	449556	639208	392856	231263	727225	566657	392856	7	3	1	0.779204	0.540212	0.999831	0.494984	0.58626	0.273208	38.7936	13.1936	48.7843
sp|Q9Z2U1|PSA5_MOUSE	Proteasome subunit alpha type-5 OS=Mus musculus GN=Psma5 PE=1 SV=1	6	423.82	1.66357e+06	1.41038e+06	277147	991542	560217	285278	865415	388033	121985	1.66357e+06	1.19206e+06	718555	1.29262e+06	975607	555638	1.59026e+06	496720	326567	1.19206e+06	975607	496720	5	3	1	0.818421	0.41669	0.999831	0.494984	0.48405	0.273916	39.6601	39.2748	85.2403
sp|Q9QZJ6|MFAP5_MOUSE	Microfibrillar-associated protein 5 OS=Mus musculus GN=Mfap5 PE=2 SV=1	3	244.86	2.87516e+06	3.47217e+06	1.35629e+06	1.83196e+06	1.29134e+06	1.42523e+06	732790	1.63219e+06	1.26091e+06	2.87516e+06	2.93469e+06	3.51643e+06	2.38823e+06	2.24884e+06	2.77594e+06	1.34655e+06	2.08936e+06	3.37559e+06	2.93469e+06	2.38823e+06	2.08936e+06	1	1	3	0.813795	0.711954	0.999831	0.494984	0.231328	0.273941	11.3971	11.0531	45.2135
sp|P27048|RSMB_MOUSE	Small nuclear ribonucleoprotein-associated protein B OS=Mus musculus GN=Snrpb PE=1 SV=1	3	120.36	103361	72125.4	8565.69	64362.3	17479.1	20748.6	31748.9	27582.3	2006.65	103361	60960.6	22208.2	83905.9	30439.6	40412.4	58340.7	35308.1	5372.01	60960.6	40412.4	35308.1	2	2	1	0.662927	0.579195	0.999831	0.494984	0.832083	0.272162	65.2821	55.113	80.4656
sp|Q921I1|TRFE_MOUSE;sp|P08071|TRFL_MOUSE	Serotransferrin OS=Mus musculus GN=Tf PE=1 SV=1	2	80.78	225511	98840.9	45875.3	151502	68815.8	58641.3	134682	121255	74593.7	225511	83540.6	118940	197506	119841	114216	247487	155218	199695	118940	119841	199695	1	2	1	1.00757	1.67895	0.999831	0.494984	0.847509	0.274118	51.799	32.3579	22.9801
sp|P39061|COIA1_MOUSE	Collagen alpha-1(XVIII) chain OS=Mus musculus GN=Col18a1 PE=1 SV=4	1	82.14	28734.9	62754.5	44165.9	13154.6	34770.5	54354.4	32920.7	92773	41440	28734.9	53040.3	114509	17149	60552.2	105867	60494.1	118759	110939	53040.3	60552.2	110939	0	0	2	1.14163	2.0916	0.999831	0.495161	0.790349	0.274902	67.5679	72.5001	32.6932
sp|Q8VIJ6|SFPQ_MOUSE	Splicing factor, proline- and glutamine-rich OS=Mus musculus GN=Sfpq PE=1 SV=1	6	327.88	481718	537018	174544	355854	253396	274325	214096	382613	40495.2	481718	453889	452538	463910	441285	534305	393416	489782	108410	453889	463910	393416	5	2	1	1.02208	0.866766	0.999831	0.496218	0.846067	0.27577	3.55957	10.1101	59.9963
sp|Q9Z175|LOXL3_MOUSE	Lysyl oxidase homolog 3 OS=Mus musculus GN=Loxl3 PE=2 SV=2	16	933.71	1.64852e+06	2.62994e+06	1.53175e+06	1.41913e+06	1.53509e+06	2.33961e+06	1.22069e+06	3.85706e+06	1.84625e+06	1.64852e+06	2.22284e+06	3.97135e+06	1.85005e+06	2.67333e+06	4.55689e+06	2.2431e+06	4.93741e+06	4.94261e+06	2.22284e+06	2.67333e+06	4.93741e+06	9	10	14	1.20267	2.22122	0.999831	0.496527	0.675035	0.276223	46.2799	45.8445	38.5312
sp|Q9JLV5|CUL3_MOUSE	Cullin-3 OS=Mus musculus GN=Cul3 PE=1 SV=1	3	129.56	79424.8	71774	8534.24	63854.6	40745.7	16497.2	37655.7	16617.9	3050.21	79424.8	60663.6	22126.6	83244	70957.8	32131.8	69194.9	21272.6	8165.74	60663.6	70957.8	21272.6	2	1	1	1.16969	0.350664	0.999831	0.499382	0.661155	0.278094	54.0252	42.9549	97.7169
sp|P97351|RS3A_MOUSE	40S ribosomal protein S3a OS=Mus musculus GN=Rps3a PE=1 SV=3	7	390.33	1.30318e+06	730237	238327	736481	306664	327896	462061	294768	160346	1.30318e+06	617198	617908	960113	534050	638647	849069	377332	429262	617908	638647	429262	4	5	2	1.03356	0.694702	0.999831	0.501002	0.64562	0.27928	46.7849	31.2321	46.8706
sp|Q02819|NUCB1_MOUSE	Nucleobindin-1 OS=Mus musculus GN=Nucb1 PE=1 SV=2	27	1619.01	1.02934e+07	1.39941e+07	6.06311e+06	8.92402e+06	7.36699e+06	9.26545e+06	7.01439e+06	1.43489e+07	8.21513e+06	1.02934e+07	1.18279e+07	1.57198e+07	1.16338e+07	1.28295e+07	1.80464e+07	1.28894e+07	1.8368e+07	2.19928e+07	1.18279e+07	1.28295e+07	1.8368e+07	16	10	17	1.08468	1.55294	0.999831	0.502319	0.613202	0.280298	22.1761	24.0651	25.8198
sp|P14873|MAP1B_MOUSE	Microtubule-associated protein 1B OS=Mus musculus GN=Map1b PE=1 SV=2	29	1782.17	3.62433e+06	2.28267e+06	968573	2.44818e+06	909237	986798	1.61732e+06	1.25007e+06	381678	3.62433e+06	1.92932e+06	2.51121e+06	3.19157e+06	1.58342e+06	1.922e+06	2.97194e+06	1.60021e+06	1.02179e+06	2.51121e+06	1.922e+06	1.60021e+06	19	11	7	0.765367	0.637227	0.999831	0.502711	0.492847	0.283235	32.0377	37.9783	53.7156
sp|Q9DCD0|6PGD_MOUSE	6-phosphogluconate dehydrogenase, decarboxylating OS=Mus musculus GN=Pgd PE=2 SV=3	11	679	1.87169e+06	2.23893e+06	514507	1.34545e+06	1.15851e+06	892161	903020	1.08186e+06	223079	1.87169e+06	1.89235e+06	1.33396e+06	1.75399e+06	2.01752e+06	1.73767e+06	1.65936e+06	1.38489e+06	597206	1.87169e+06	1.75399e+06	1.38489e+06	8	8	4	0.937114	0.739913	0.999831	0.502711	0.653338	0.282717	18.6305	8.55312	45.4231
sp|Q9Z1Z2|STRAP_MOUSE	Serine-threonine kinase receptor-associated protein OS=Mus musculus GN=Strap PE=1 SV=2	10	534.65	1.11529e+06	994371	133851	919529	366255	337558	424040	238463	109674	1.11529e+06	840446	347034	1.19874e+06	637825	657465	779202	305256	293610	840446	657465	305256	8	7	1	0.782281	0.363207	0.999831	0.502711	0.700124	0.28309	50.714	38.2908	60.314
sp|Q9QUM9|PSA6_MOUSE	Proteasome subunit alpha type-6 OS=Mus musculus GN=Psma6 PE=1 SV=1	8	425.87	1.65496e+06	1.52241e+06	289935	1.16803e+06	591298	343387	820863	502358	129091	1.65496e+06	1.28674e+06	751711	1.5227e+06	1.02973e+06	668819	1.50839e+06	643068	345591	1.28674e+06	1.02973e+06	643068	1	4	3	0.800263	0.499764	0.999831	0.502711	0.662201	0.283622	36.8915	39.9197	72.5737
sp|Q62446|FKBP3_MOUSE	Peptidyl-prolyl cis-trans isomerase FKBP3 OS=Mus musculus GN=Fkbp3 PE=1 SV=2	7	343.7	1.95516e+06	2.24942e+06	389310	1.534e+06	975891	803945	906425	810520	218016	1.95516e+06	1.90121e+06	1.00936e+06	1.9998e+06	1.6995e+06	1.56585e+06	1.66562e+06	1.03755e+06	583651	1.90121e+06	1.6995e+06	1.03755e+06	4	3	5	0.8939	0.545728	0.999831	0.502711	0.643744	0.282452	32.7496	12.6632	49.5904
sp|P97467|AMD_MOUSE	Peptidyl-glycine alpha-amidating monooxygenase OS=Mus musculus GN=Pam PE=1 SV=2	7	375.4	522597	495895	138985	360265	274325	295973	358740	567627	163474	522597	419132	360344	469659	477732	576470	659209	726619	437638	419132	477732	659209	4	4	3	1.13981	1.57279	0.999831	0.502711	0.411232	0.283634	18.9264	11.7086	24.8738
sp|P05132|KAPCA_MOUSE;sp|P68181|KAPCB_MOUSE	cAMP-dependent protein kinase catalytic subunit alpha OS=Mus musculus GN=Prkaca PE=1 SV=3	7	284.23	1.08826e+06	1.02872e+06	203812	876770	559719	338186	514267	366123	104224	1.08826e+06	869477	528422	1.143e+06	974739	658689	945001	468674	279018	869477	974739	468674	1	6	3	1.12106	0.539029	0.999831	0.502711	0.646483	0.283646	34.0448	26.5685	60.8121
sp|Q61838|A2M_MOUSE	Alpha-2-macroglobulin OS=Mus musculus GN=A2m PE=1 SV=3	1	103.59	552824	470958	36267.4	441881	331185	118998	458592	254031	180753	552824	398055	94030.1	576058	576752	231774	842693	325185	483896	398055	576058	483896	0	1	0	1.44718	1.21565	0.999831	0.502711	0.429681	0.283632	67.013	43.1118	48.1523
sp|Q64213|SF01_MOUSE	Splicing factor 1 OS=Mus musculus GN=Sf1 PE=1 SV=6	2	85.69	13125.7	17652.4	3094.53	10532	9905.89	5815.92	8390.77	3582.89	1985.83	13125.7	14919.9	8023.15	13730	17250.9	11327.7	15418.6	4586.46	5316.28	13125.7	13730	5316.28	0	0	0	1.04604	0.405029	0.999831	0.502711	0.481202	0.282663	29.7613	21.1243	71.7292
sp|P02802|MT1_MOUSE	Metallothionein-1 OS=Mus musculus GN=Mt1 PE=1 SV=1	1	52.71	78405	67509.1	51105.4	14289.3	26942	21276.4	37434.5	58530	11386.2	78405	57058.9	132501	18628.2	46919	41440.2	68788.4	74924.2	30482	78405	41440.2	68788.4	2	0	0	0.528541	0.877348	0.999831	0.502711	0.0320044	0.281442	43.5366	42.0731	41.4772
sp|Q9EPR5|SORC2_MOUSE	VPS10 domain-containing receptor SorCS2 OS=Mus musculus GN=Sorcs2 PE=1 SV=2	1	72.96	19170.5	74532	43881.3	15933.8	37547.7	29462.7	8712.14	131439	0	19170.5	62994.7	113771	20772.1	65388.6	57384.9	16009.1	168254	101.668	62994.7	57384.9	16009.1	0	0	0	0.910948	0.254135	0.999831	0.502711	0.732938	0.280984	72.4869	49.7151	151.057
sp|Q6ZWX6|IF2A_MOUSE	Eukaryotic translation initiation factor 2 subunit 1 OS=Mus musculus GN=Eif2s1 PE=1 SV=3	12	587.27	1.73807e+06	1.36986e+06	317754	1.30339e+06	643390	507974	852225	541324	106841	1.73807e+06	1.15781e+06	823839	1.69917e+06	1.12045e+06	989386	1.56602e+06	692948	286025	1.15781e+06	1.12045e+06	692948	7	4	5	0.967732	0.598499	0.999831	0.503384	0.878247	0.284838	37.3101	29.7468	77.0915
sp|Q923T9|KCC2G_MOUSE;sp|P11798|KCC2A_MOUSE;sp|P28652|KCC2B_MOUSE	Calcium/calmodulin-dependent protein kinase type II subunit gamma OS=Mus musculus GN=Camk2g PE=1 SV=1	4	339.76	177565	135882	40835.1	134386	65990.2	73330	80642.4	76224.8	11367.6	177565	114848	105873	175192	114921	142826	148186	97575.3	30432.2	114848	142826	97575.3	1	3	1	1.24361	0.849604	0.999831	0.503384	0.685061	0.284881	29.4204	20.9012	64.1615
sp|Q8R146|APEH_MOUSE	Acylamino-acid-releasing enzyme OS=Mus musculus GN=Apeh PE=2 SV=2	6	355.1	391914	539622	94561.9	153955	257256	126741	167512	213830	66566.2	391914	456090	245170	200703	448006	246856	307815	273723	178205	391914	246856	273723	5	2	0	0.629872	0.698427	0.999831	0.503384	0.460997	0.2846	29.6714	44.0497	26.5303
sp|O08709|PRDX6_MOUSE	Peroxiredoxin-6 OS=Mus musculus GN=Prdx6 PE=1 SV=3	15	1060	8.56439e+06	1.20005e+07	2.24788e+06	6.55862e+06	5.63987e+06	3.55854e+06	4.55999e+06	4.61293e+06	1.07816e+06	8.56439e+06	1.01429e+07	5.82805e+06	8.55014e+06	9.82172e+06	6.93101e+06	8.37929e+06	5.905e+06	2.88635e+06	8.56439e+06	8.55014e+06	5.905e+06	12	9	11	0.998336	0.689483	0.999831	0.504148	0.839259	0.285884	26.6939	17.1779	48.0639
sp|Q62384|ZPR1_MOUSE	Zinc finger protein ZPR1 OS=Mus musculus GN=Znf259 PE=1 SV=1	2	71.05	50624.3	77344.5	16834.9	35713.1	39685.3	27975.8	28766.9	34842.8	5932.72	50624.3	65371.8	43647.6	46557.4	69111.2	54488.8	52861.2	44602.2	15882.5	50624.3	54488.8	44602.2	2	1	0	1.07634	0.881043	0.999831	0.504148	0.762994	0.285655	20.8426	20.1715	51.3733
sp|P70195|PSB7_MOUSE	Proteasome subunit beta type-7 OS=Mus musculus GN=Psmb7 PE=1 SV=1	5	282.24	916418	790381	134005	564547	310721	196263	457231	168466	83853.9	916418	668032	347432	735972	541115	382264	840193	215653	224486	668032	541115	224486	5	1	1	0.810013	0.33604	0.999831	0.504573	0.734578	0.286696	44.297	32.0292	83.8976
sp|Q61081|CDC37_MOUSE	Hsp90 co-chaperone Cdc37 OS=Mus musculus GN=Cdc37 PE=2 SV=1	3	149.87	193194	256891	71089.7	88313.3	92148.9	77683.4	98921.3	114547	44029.5	193194	217125	184314	115130	160475	151305	181774	146632	117872	193194	151305	146632	3	2	0	0.783176	0.758987	0.999831	0.504573	0.108878	0.286674	8.56228	16.8483	21.5143
sp|Q9EQP2|EHD4_MOUSE	EH domain-containing protein 4 OS=Mus musculus GN=Ehd4 PE=1 SV=1	15	995.7	2.51485e+06	1.67693e+06	545894	1.8447e+06	889610	755408	1.1831e+06	741065	223718	2.51485e+06	1.41734e+06	1.41533e+06	2.40484e+06	1.54924e+06	1.47132e+06	2.17403e+06	948636	598918	1.41734e+06	1.54924e+06	948636	8	8	3	1.09306	0.669306	0.999831	0.505695	0.915858	0.287619	35.5806	28.6399	66.6756
sp|Q9D8W5|PSD12_MOUSE	26S proteasome non-ATPase regulatory subunit 12 OS=Mus musculus GN=Psmd12 PE=2 SV=4	13	694.89	1.65489e+06	1.29356e+06	234100	1.1043e+06	497791	353629	657193	503160	106786	1.65489e+06	1.09332e+06	606949	1.43961e+06	866894	688768	1.20764e+06	644095	285877	1.09332e+06	866894	644095	6	10	2	0.792898	0.589117	0.999831	0.506231	0.811872	0.288497	46.8906	39.2943	65.2143
sp|O88545|CSN6_MOUSE	COP9 signalosome complex subunit 6 OS=Mus musculus GN=Cops6 PE=1 SV=1	3	152.43	302614	180526	43586.5	146183	64016.4	51397.1	151015	44899.8	19045.4	302614	152581	113006	190572	111483	100107	277500	57476.1	50986.5	152581	111483	57476.1	0	1	1	0.73065	0.376693	0.999831	0.506231	0.386574	0.288351	52.8101	36.7578	100.226
sp|Q8C1A5|THOP1_MOUSE	Thimet oligopeptidase OS=Mus musculus GN=Thop1 PE=1 SV=1	16	918.94	2.57613e+06	3.27335e+06	743694	2.07969e+06	1.57745e+06	1.07717e+06	1.30648e+06	1.24964e+06	497305	2.57613e+06	2.76664e+06	1.92817e+06	2.71119e+06	2.7471e+06	2.09801e+06	2.40074e+06	1.59967e+06	1.33134e+06	2.57613e+06	2.71119e+06	1.59967e+06	13	8	3	1.05243	0.620956	0.999831	0.507559	0.832035	0.289542	18.1356	14.4845	31.3057
sp|P33434|MMP2_MOUSE	72 kDa type IV collagenase OS=Mus musculus GN=Mmp2 PE=2 SV=1	32	2120.26	2.3572e+07	3.28358e+07	1.28157e+07	1.62842e+07	1.69147e+07	1.37531e+07	1.90681e+07	2.77852e+07	1.55833e+07	2.3572e+07	2.77529e+07	3.3227e+07	2.12289e+07	2.94566e+07	2.6787e+07	3.5039e+07	3.55678e+07	4.17181e+07	2.77529e+07	2.6787e+07	3.55678e+07	16	18	10	0.965196	1.28159	0.999831	0.50877	0.667256	0.29052	17.1797	16.2542	9.91675
sp|Q9JHU9|INO1_MOUSE	Inositol-3-phosphate synthase 1 OS=Mus musculus GN=Isyna1 PE=2 SV=1	5	249	397491	398731	62679.7	257574	153053	109566	177624	130824	33884.9	397491	337009	162509	335787	266539	213403	326396	167468	90713.4	337009	266539	167468	5	2	0	0.790897	0.496925	0.999831	0.509145	0.884651	0.291022	40.807	22.5694	61.6883
sp|Q6NZC7|S23IP_MOUSE	SEC23-interacting protein OS=Mus musculus GN=Sec23ip PE=1 SV=2	2	65.52	55925	91659.8	4647.22	47266.2	44048.9	31508.8	27100.6	17116.2	932.06	55925	77471.1	12048.8	61618.6	76710.3	61370	49799.2	21910.4	2495.22	55925	61618.6	21910.4	2	0	0	1.10181	0.391781	0.999831	0.509857	0.281542	0.291718	68.7688	13.1986	96.1319
sp|Q9JK81|MYG1_MOUSE	UPF0160 protein MYG1, mitochondrial OS=Mus musculus GN=Myg1 PE=2 SV=1	2	65.5	78207.7	76533.4	11012.1	64910.6	34093.1	34283.6	33537.1	25385.2	5366.68	78207.7	64686.3	28551.1	84620.7	59372.5	66774.6	61626.8	32495.6	14367.2	64686.3	66774.6	32495.6	0	1	0	1.03228	0.502357	0.999831	0.511337	0.388495	0.292922	44.922	18.4741	65.9298
sp|P83870|PHF5A_MOUSE	PHD finger-like domain-containing protein 5A OS=Mus musculus GN=Phf5a PE=1 SV=1	1	61.53	7941.31	23436.3	0	12767	3804.23	5284.34	7358.55	8850.22	3247.16	7941.31	19808.4	99.6013	16643.7	6624.98	10292.4	13521.8	11329.1	8692.98	7941.31	10292.4	11329.1	1	0	1	1.29605	1.42661	0.999831	0.511337	0.32008	0.293143	106.89	45.3108	21.6237
sp|Q61316|HSP74_MOUSE	Heat shock 70 kDa protein 4 OS=Mus musculus GN=Hspa4 PE=1 SV=1	30	1980.26	8.13076e+06	8.43409e+06	2.07941e+06	5.73389e+06	3.52838e+06	2.99084e+06	4.08888e+06	3.4484e+06	1.16354e+06	8.13076e+06	7.12852e+06	5.39127e+06	7.47499e+06	6.14461e+06	5.8253e+06	7.51359e+06	4.41429e+06	3.11491e+06	7.12852e+06	6.14461e+06	4.41429e+06	10	14	12	0.861976	0.619244	0.999831	0.512252	0.798779	0.293983	20.1362	13.4991	45.0691
sp|P62141|PP1B_MOUSE;sp|P63087|PP1G_MOUSE	Serine/threonine-protein phosphatase PP1-beta catalytic subunit OS=Mus musculus GN=Ppp1cb PE=1 SV=3	2	405.15	106289	97654.8	18744.3	78646.9	62722.4	29592.8	66661.3	28605.9	4702.75	106289	82538.1	48598	102528	109230	57638.3	122495	36618.3	12589.7	82538.1	102528	36618.3	0	1	1	1.24219	0.443654	0.999831	0.512252	0.650448	0.294248	36.637	31.2394	100.954
sp|P62814|VATB2_MOUSE	V-type proton ATPase subunit B, brain isoform OS=Mus musculus GN=Atp6v1b2 PE=1 SV=1	8	388.53	791305	1.03207e+06	167598	658060	494141	344255	395782	371492	84119.8	791305	872306	434529	857879	860536	670509	727276	475546	225198	791305	857879	475546	2	7	3	1.08413	0.600964	0.999831	0.512646	0.516883	0.294764	33.3032	13.6823	52.7387
sp|P11983|TCPA_MOUSE	T-complex protein 1 subunit alpha OS=Mus musculus GN=Tcp1 PE=1 SV=3	15	882.43	1.35566e+06	1.06485e+06	273439	893931	473783	372647	567437	502380	141173	1.35566e+06	900014	708943	1.16537e+06	825083	725809	1.0427e+06	643096	377936	900014	825083	643096	6	7	7	0.916744	0.71454	0.999831	0.513767	0.779845	0.295699	33.6222	25.4613	48.646
sp|Q8CG19|LTBP1_MOUSE	Latent-transforming growth factor beta-binding protein 1 OS=Mus musculus GN=Ltbp1 PE=2 SV=2	23	1228.36	1.779e+06	2.13783e+06	1.21131e+06	1.22597e+06	1.07818e+06	1.61767e+06	1.14528e+06	3.00347e+06	1.36371e+06	1.779e+06	1.8069e+06	3.14055e+06	1.59824e+06	1.87763e+06	3.15075e+06	2.10452e+06	3.84474e+06	3.6508e+06	1.8069e+06	1.87763e+06	3.6508e+06	6	14	14	1.03914	2.02048	0.999831	0.513855	0.938257	0.296814	34.7061	37.4655	29.8021
sp|P80318|TCPG_MOUSE	T-complex protein 1 subunit gamma OS=Mus musculus GN=Cct3 PE=1 SV=1	13	634.17	1.79649e+06	1.30988e+06	432345	1.4021e+06	619899	584795	822975	645898	198302	1.79649e+06	1.10711e+06	1.12094e+06	1.82785e+06	1.07954e+06	1.13901e+06	1.51227e+06	826813	530877	1.12094e+06	1.13901e+06	826813	4	8	7	1.01613	0.737609	0.999831	0.513855	0.99146	0.297066	29.3759	30.8373	52.6226
sp|P07356|ANXA2_MOUSE	Annexin A2 OS=Mus musculus GN=Anxa2 PE=1 SV=2	8	462.59	1.32656e+06	1.11396e+06	389463	932479	544833	403954	410256	521487	376728	1.32656e+06	941520	1.00976e+06	1.21563e+06	948816	786785	753874	667555	1.00854e+06	1.00976e+06	948816	753874	3	5	4	0.939646	0.746588	0.999831	0.513855	0.610216	0.297196	18.8044	22.0122	21.8871
sp|Q9D6X6|PRS23_MOUSE	Serine protease 23 OS=Mus musculus GN=Prss23 PE=2 SV=2	4	160.29	402962	257900	81819.9	316370	109129	179134	268375	323623	100833	402962	217977	212134	412436	190046	348901	493157	414270	269942	217977	348901	414270	1	1	3	1.60063	1.90052	0.999831	0.513855	0.679958	0.297204	39.082	36.1208	28.8427
sp|P62996|TRA2B_MOUSE	Transformer-2 protein homolog beta OS=Mus musculus GN=Tra2b PE=1 SV=1	2	66.02	124264	27180.9	8289.86	61475.5	16457.2	15886.3	46893.1	493.464	6339.95	124264	22973.4	21493.1	80142.6	28659.9	30942	86169.2	631.682	16972.7	22973.4	30942	16972.7	2	0	0	1.34686	0.738798	0.999831	0.513855	0.931703	0.29633	104.745	62.4436	131.273
sp|P28658|ATX10_MOUSE	Ataxin-10 OS=Mus musculus GN=Atxn10 PE=1 SV=2	9	404.33	581286	654273	150696	463861	270493	209687	290830	233256	106229	581286	552994	390707	604712	471059	408410	534420	298591	284387	552994	471059	298591	5	3	2	0.851834	0.539954	0.999831	0.514345	0.906019	0.298652	20.2312	20.2674	37.7043
sp|P28656|NP1L1_MOUSE	Nucleosome assembly protein 1-like 1 OS=Mus musculus GN=Nap1l1 PE=1 SV=2	4	208.07	782701	431558	123726	428664	186143	131878	406544	117861	48683.9	782701	364754	320784	558828	324164	256860	747051	150873	130332	364754	324164	150873	3	2	2	0.888718	0.413631	0.999831	0.514345	0.515219	0.29861	52.0919	41.7226	102.197
sp|Q921M7|FA49B_MOUSE	Protein FAM49B OS=Mus musculus GN=Fam49b PE=2 SV=1	3	115.96	110926	124711	21805.7	68613.8	38803.6	40387.1	25054.3	37590	35042.3	110926	105406	56535.4	89448.4	67575.6	78662.4	46038.9	48118.9	93811.8	105406	78662.4	48118.9	3	2	0	0.74628	0.45651	0.999831	0.514345	0.665493	0.29822	32.9132	13.9211	43.0941
sp|Q9CR86|CHSP1_MOUSE	Calcium-regulated heat stable protein 1 OS=Mus musculus GN=Carhsp1 PE=1 SV=1	2	126.74	277561	260202	84345.6	232728	137689	117506	158045	131019	25649	277561	219924	218682	303396	239783	228869	290418	167718	68665.1	219924	239783	167718	2	1	0	1.0903	0.762618	0.999831	0.514345	0.701289	0.298019	14.0922	15.64	63.261
sp|Q9D0F9|PGM1_MOUSE	Phosphoglucomutase-1 OS=Mus musculus GN=Pgm1 PE=1 SV=4	25	1668.57	4.80721e+06	6.59227e+06	941635	3.39359e+06	2.81085e+06	1.98459e+06	2.20314e+06	2.3995e+06	506974	4.80721e+06	5.5718e+06	2.44137e+06	4.42405e+06	4.89504e+06	3.86541e+06	4.04842e+06	3.07159e+06	1.35722e+06	4.80721e+06	4.42405e+06	3.07159e+06	12	16	14	0.920295	0.638956	0.999831	0.514374	0.763437	0.29896	38.1903	11.7283	48.2116
sp|Q08761|PROS_MOUSE	Vitamin K-dependent protein S OS=Mus musculus GN=Pros1 PE=2 SV=1	8	390.47	644560	807066	296994	397514	444287	399221	433526	852280	339350	644560	682135	770014	518219	773717	777568	796633	1.091e+06	908477	682135	773717	908477	6	5	3	1.13426	1.33181	0.999831	0.514906	0.892442	0.299561	9.21243	21.5466	15.9427
sp|Q9Z0S1|BPNT1_MOUSE	3'(2'),5'-bisphosphate nucleotidase 1 OS=Mus musculus GN=Bpnt1 PE=1 SV=2	2	68.07	77210.9	89260.6	11978.4	72732.5	45841.4	32086.9	59714.6	43842.4	38475.8	77210.9	75443.3	31056.3	94817.7	79831.9	62496.1	109730	56122.6	103004	75443.3	79831.9	103004	0	1	0	1.05817	1.36532	0.999831	0.515027	0.326618	0.299922	42.7064	20.4622	32.5856
sp|P14131|RS16_MOUSE	40S ribosomal protein S16 OS=Mus musculus GN=Rps16 PE=2 SV=4	7	284.09	726677	323866	113993	608695	168442	129727	285552	130501	51407.5	726677	273733	295550	793525	293338	252671	524720	167054	137623	295550	293338	167054	6	2	1	0.992516	0.565231	0.999831	0.5154	0.999735	0.300844	59.132	67.4585	77.9474
sp|Q9QYG0|NDRG2_MOUSE	Protein NDRG2 OS=Mus musculus GN=Ndrg2 PE=1 SV=1	4	201.08	157701	140070	53213.7	103983	63765.8	33002.6	114938	50170.2	15540.4	157701	118387	137967	135558	111047	64279.5	211207	64222.9	41603.4	137967	111047	64222.9	2	0	1	0.804882	0.465496	0.999831	0.5154	0.230934	0.300629	14.2423	34.9459	87.1404
sp|P62281|RS11_MOUSE	40S ribosomal protein S11 OS=Mus musculus GN=Rps11 PE=2 SV=3	3	117.18	397840	251045	58836.6	325836	127668	100387	171166	89605.7	28322.1	397840	212184	152545	424776	222331	195525	314530	114704	75821.3	212184	222331	114704	0	2	4	1.04782	0.540587	0.999831	0.5154	0.730289	0.301306	50.328	44.6239	76.0776
sp|O35658|C1QBP_MOUSE	Complement component 1 Q subcomponent-binding protein, mitochondrial OS=Mus musculus GN=C1qbp PE=1 SV=1	1	47.72	65856.9	54296.2	0	55694.3	37301	13136.5	50166	43905.3	6621.82	65856.9	45891.3	100.32	72605.9	64958.9	25586.1	92183.4	56203.1	17727.3	45891.3	64958.9	56203.1	0	0	0	1.4155	1.2247	0.999831	0.5154	0.282434	0.301094	90.4248	46.3941	67.2461
sp|Q3UPL0|SC31A_MOUSE	Protein transport protein Sec31A OS=Mus musculus GN=Sec31a PE=1 SV=2	5	327.87	313763	284734	82447.4	279096	134116	145895	187961	113580	29417.4	313763	240658	213761	363843	233561	284160	345391	145393	78753.4	240658	284160	145393	2	6	1	1.18076	0.604148	0.999831	0.515947	0.542132	0.301918	20.21	22.3512	73.094
sp|Q9JKB1|UCHL3_MOUSE;sp|P58321|UCHL4_MOUSE	Ubiquitin carboxyl-terminal hydrolase isozyme L3 OS=Mus musculus GN=Uchl3 PE=1 SV=2	7	432.43	779823	956691	250210	567142	493468	391830	382855	477204	134194	779823	808598	648718	739355	859364	763172	703523	610868	359252	779823	763172	610868	3	4	3	0.978647	0.783341	0.999831	0.516347	0.750896	0.302444	11.4285	8.0704	31.9327
sp|Q9JLN9|MTOR_MOUSE	Serine/threonine-protein kinase mTOR OS=Mus musculus GN=Mtor PE=1 SV=2	1	48.97	7686.91	1816.82	804.325	7849.45	0	1081.88	5051.04	313.217	85.6984	7686.91	1535.58	2085.37	10232.9	98.5272	2107.18	9281.63	400.948	229.424	2085.37	2107.18	400.948	0	1	0	1.01046	0.192268	0.999831	0.517001	0.507139	0.30312	90.3057	129.421	156.704
sp|Q8C6G8|WDR26_MOUSE	WD repeat-containing protein 26 OS=Mus musculus GN=Wdr26 PE=1 SV=3	2	58.65	72976	60741.1	36262.9	150166	23332.2	199029	33745.3	547176	27945.4	72976	51338.6	94018.4	195765	40632.5	387652	62009.3	700439	74812.8	72976	195765	74812.8	1	0	2	2.68259	1.02517	0.999831	0.518264	0.249546	0.304154	29.323	83.5674	130.768
sp|Q3U962|CO5A2_MOUSE	Collagen alpha-2(V) chain OS=Mus musculus GN=Col5a2 PE=1 SV=1	49	3277.5	1.60414e+07	2.37049e+07	7.55947e+06	1.20919e+07	1.21357e+07	1.09131e+07	1.03709e+07	1.88372e+07	1.29804e+07	1.60414e+07	2.00355e+07	1.95994e+07	1.57635e+07	2.11341e+07	2.12557e+07	1.90573e+07	2.41134e+07	3.47498e+07	1.95994e+07	2.11341e+07	2.41134e+07	29	32	23	1.0783	1.23032	0.999831	0.518426	0.839723	0.304836	11.8057	16.1798	30.8388
sp|P35235|PTN11_MOUSE	Tyrosine-protein phosphatase non-receptor type 11 OS=Mus musculus GN=Ptpn11 PE=1 SV=2	5	258.61	251907	291252	45304.8	245412	128072	84091.9	128538	100664	19041.9	251907	246167	117461	319932	223035	163787	236196	128860	50977.2	246167	223035	128860	1	3	1	0.906031	0.523464	0.999831	0.518426	0.613648	0.304625	37.0504	33.4595	67.0613
sp|Q8VCC2|EST1_MOUSE	Liver carboxylesterase 1 OS=Mus musculus GN=Ces1 PE=2 SV=1	1	60.91	326424	425478	90677.2	288572	240237	114433	329139	205417	191378	326424	359615	235098	376197	418368	222882	604816	262955	512338	326424	376197	512338	1	0	0	1.15248	1.56955	0.999831	0.518525	0.753209	0.305187	21.0004	30.3331	38.4383
sp|Q9EQH3|VPS35_MOUSE	Vacuolar protein sorting-associated protein 35 OS=Mus musculus GN=Vps35 PE=1 SV=1	19	1048.88	1.8594e+06	1.65436e+06	307798	1.47363e+06	848815	521828	854255	568701	170619	1.8594e+06	1.39827e+06	798025	1.92109e+06	1.47819e+06	1.01637e+06	1.56975e+06	727993	456764	1.39827e+06	1.47819e+06	727993	9	14	9	1.05716	0.520638	0.999831	0.51907	0.718873	0.306096	39.3673	30.7357	63.2077
sp|Q8R050|ERF3A_MOUSE;sp|Q149F3|ERF3B_MOUSE	Eukaryotic peptide chain release factor GTP-binding subunit ERF3A OS=Mus musculus GN=Gspt1 PE=1 SV=1	8	282.32	590676	507516	90346.8	463527	237764	152331	270346	164400	49373.7	590676	428954	234241	604277	414061	296697	496779	210449	132179	428954	414061	210449	4	5	1	0.965281	0.490609	0.999831	0.51907	0.819155	0.306019	42.7009	35.4107	68.5983
sp|P52480|KPYM_MOUSE;sp|P53657|KPYR_MOUSE	Pyruvate kinase isozymes M1/M2 OS=Mus musculus GN=Pkm2 PE=1 SV=4	43	3246.08	4.65535e+07	5.705e+07	9.43282e+06	3.31177e+07	2.67489e+07	1.81983e+07	2.28684e+07	2.11625e+07	4.86396e+06	4.65535e+07	4.82188e+07	2.44564e+07	4.31739e+07	4.65827e+07	3.54449e+07	4.20222e+07	2.709e+07	1.30213e+07	4.65535e+07	4.31739e+07	2.709e+07	35	22	18	0.927404	0.581912	0.999831	0.520346	0.733494	0.308321	33.3762	13.6743	52.9719
sp|P97855|G3BP1_MOUSE	Ras GTPase-activating protein-binding protein 1 OS=Mus musculus GN=G3bp1 PE=1 SV=1	8	388.97	1.19575e+06	1.18847e+06	207100	761515	530869	433963	568085	424728	103834	1.19575e+06	1.00449e+06	536946	992749	924497	845235	1.0439e+06	543694	277975	1.00449e+06	924497	543694	6	2	3	0.920361	0.541261	0.999831	0.520346	0.814878	0.307652	37.1462	8.01728	62.5381
sp|Q9R1P1|PSB3_MOUSE	Proteasome subunit beta type-3 OS=Mus musculus GN=Psmb3 PE=1 SV=1	6	454.73	1.17853e+06	1.02708e+06	177124	917326	417908	231344	594152	333678	69027.2	1.17853e+06	868089	459228	1.19587e+06	727778	450591	1.09179e+06	427141	184793	868089	727778	427141	3	4	1	0.838369	0.492048	0.999831	0.520346	0.869342	0.308195	43.1917	47.5975	82.6893
sp|Q9Z2Y8|PROSC_MOUSE	Proline synthase co-transcribed bacterial homolog protein OS=Mus musculus GN=Prosc PE=1 SV=1	3	153.97	266670	242463	26168.6	229190	94380.1	66902.7	121629	89361.5	2478.35	266670	204930	67847	298784	164361	130307	223502	114392	6634.8	204930	164361	114392	1	1	0	0.802035	0.558198	0.999831	0.520346	0.677536	0.307958	56.5929	45.0324	94.4198
sp|Q9QUH0|GLRX1_MOUSE	Glutaredoxin-1 OS=Mus musculus GN=Glrx PE=1 SV=3	1	60.1	31088.8	34665.7	5946.84	28438.1	22428.5	10368	26429.7	25376.4	9810.22	31088.8	29299.6	15418.3	37073.4	39058.7	20193.8	48566.4	32484.2	26263	29299.6	37073.4	32484.2	0	0	0	1.26532	1.10869	0.999831	0.520346	0.432339	0.307519	33.9454	32.2847	32.1747
sp|P97290|IC1_MOUSE	Plasma protease C1 inhibitor OS=Mus musculus GN=Serping1 PE=1 SV=3	5	190.66	154578	347669	64949.3	260581	234010	97870.4	209895	234051	72281.6	154578	293851	168393	339706	407524	190623	385696	299608	193505	168393	339706	299608	3	2	1	2.01733	1.77922	0.999831	0.520565	0.200783	0.309039	37.3199	35.4934	32.8633
sp|Q91WC3|ACSL6_MOUSE	Long-chain-fatty-acid--CoA ligase 6 OS=Mus musculus GN=Acsl6 PE=2 SV=1	1	40.16	126868	189305	20414.3	88248.3	82139.4	34276.1	63878.9	38762.7	16892.5	126868	160001	52928	115045	143044	66760	117382	49620	45223	126868	115045	49620	1	1	0	0.90681	0.391116	0.999831	0.520565	0.984102	0.308831	48.3971	35.6372	57.1819
sp|O70435|PSA3_MOUSE	Proteasome subunit alpha type-3 OS=Mus musculus GN=Psma3 PE=1 SV=3	11	543.53	1.47859e+06	1.16651e+06	265145	1.04604e+06	525997	315517	680675	422851	150563	1.47859e+06	985938	687440	1.36368e+06	916013	614536	1.25079e+06	541290	403072	985938	916013	541290	3	6	5	0.929078	0.549011	0.999831	0.521374	0.775609	0.309923	38.0261	39.0715	62.1564
sp|P59017|B2L13_MOUSE	Bcl-2-like protein 13 OS=Mus musculus GN=Bcl2l13 PE=1 SV=2	4	247.17	384595	615164	93457.4	373491	269198	166353	221138	169959	63163.9	384595	519938	242306	486902	468802	324007	406356	217565	169096	384595	468802	217565	1	3	2	1.21895	0.565699	0.999831	0.521374	0.603859	0.31011	36.3165	20.9303	47.4221
sp|Q62426|CYTB_MOUSE	Cystatin-B OS=Mus musculus GN=Cstb PE=1 SV=1	2	92.24	290024	408880	114649	222142	152000	156057	123515	224049	73731.4	290024	345586	297250	289595	264705	303954	226968	286805	197387	297250	289595	226968	2	0	1	0.974246	0.763558	0.999831	0.521785	0.640326	0.31065	9.71517	6.94148	19.2169
sp|Q9CQE8|CN166_MOUSE	UPF0568 protein C14orf166 homolog OS=Mus musculus PE=2 SV=1	5	328.02	315188	341342	45263	224307	128338	91310.7	152810	109584	18160.7	315188	288503	117353	292417	223497	177847	280799	140278	48618	288503	223497	140278	7	1	2	0.774678	0.486227	0.999831	0.523901	0.931293	0.312206	44.6641	24.9413	74.6936
sp|P61222|ABCE1_MOUSE	ATP-binding cassette sub-family E member 1 OS=Mus musculus GN=Abce1 PE=2 SV=1	2	71.97	119043	121408	35611.7	101250	43497.2	70399.1	60305	125685	55269.4	119043	102614	92330.1	131995	75749.5	137117	110814	160889	147962	102614	131995	147962	1	2	0	1.28633	1.44193	0.999831	0.524418	0.783666	0.312811	12.8736	29.6192	18.5827
sp|P62911|RL32_MOUSE	60S ribosomal protein L32 OS=Mus musculus GN=Rpl32 PE=2 SV=2	1	52.32	177998	246524	211134	145835	96614	232613	128388	547885	194599	177998	208363	547406	190117	168251	453063	235921	701347	520962	208363	190117	520962	0	1	0	0.912433	2.50026	0.999831	0.524436	0.790272	0.313118	65.8863	58.6006	48.2775
sp|P18760|COF1_MOUSE	Cofilin-1 OS=Mus musculus GN=Cfl1 PE=1 SV=3	11	862.56	7.15602e+06	7.00324e+06	1.61634e+06	4.28968e+06	3.30932e+06	2.43013e+06	3.29066e+06	3.0464e+06	962491	7.15602e+06	5.91916e+06	4.19066e+06	5.59224e+06	5.76311e+06	4.7332e+06	6.0468e+06	3.89969e+06	2.57669e+06	5.91916e+06	5.59224e+06	3.89969e+06	9	8	5	0.944769	0.658825	0.999831	0.524688	0.814836	0.314447	25.8799	10.2921	41.9531
sp|O35864|CSN5_MOUSE	COP9 signalosome complex subunit 5 OS=Mus musculus GN=Cops5 PE=1 SV=3	4	180.73	374166	262896	72901.4	322892	137703	96964.9	165940	121891	33797	374166	222200	189011	420938	239807	188860	304926	156032	90478.2	222200	239807	156032	4	3	2	1.07924	0.702214	0.999831	0.524688	0.834309	0.313632	37.7106	43.0693	59.7836
sp|Q64105|SPRE_MOUSE	Sepiapterin reductase OS=Mus musculus GN=Spr PE=1 SV=1	4	249.85	257512	258896	42681.5	221584	125963	113752	143010	91528.1	11478.2	257512	218819	110660	288868	219362	221556	262790	117165	30728.3	218819	221556	117165	5	0	0	1.01251	0.535441	0.999831	0.524688	0.351211	0.314753	38.9009	16.2422	85.6735
sp|Q8K4Z3|NNRE_MOUSE	NAD(P)H-hydrate epimerase OS=Mus musculus GN=Apoa1bp PE=1 SV=1	1	63.92	127189	122339	26025.2	89515	66536.7	35889.8	66765.5	56369.4	6791.45	127189	103402	67475.4	116696	115872	69902.9	122686	72158.4	18181.4	103402	115872	72158.4	0	1	0	1.1206	0.697846	0.999831	0.524688	0.936825	0.314461	30.2568	26.5626	73.5992
sp|Q9DB27|MCTS1_MOUSE	Malignant T-cell-amplified sequence 1 OS=Mus musculus GN=Mcts1 PE=2 SV=1	1	46.31	31962.3	18594.7	1071.19	20736.8	3765.5	2715.58	6811.45	3596.22	855.324	31962.3	15716.3	2777.25	27033.5	6557.54	5289.16	12516.5	4603.52	2289.79	15716.3	6557.54	4603.52	0	1	0	0.417244	0.292913	0.999831	0.524688	0.860274	0.314686	86.9496	94.1696	82.8871
sp|Q9D0I9|SYRC_MOUSE	Arginine--tRNA ligase, cytoplasmic OS=Mus musculus GN=Rars PE=2 SV=2	19	914.01	1.37792e+06	1.29502e+06	291541	1.13844e+06	597567	587078	658406	540313	155759	1.37792e+06	1.09455e+06	755875	1.48413e+06	1.04065e+06	1.14346e+06	1.20987e+06	691654	416983	1.09455e+06	1.14346e+06	691654	16	12	6	1.04468	0.631907	0.999831	0.525338	0.542361	0.315441	28.9405	18.9843	52.0974
sp|Q9JIF7|COPB_MOUSE	Coatomer subunit beta OS=Mus musculus GN=Copb1 PE=1 SV=1	13	693.94	879967	797662	154995	565435	344075	241618	403009	251385	110524	879967	674187	401853	737130	599201	470602	740557	321798	295885	674187	599201	321798	15	2	4	0.888776	0.477313	0.999831	0.525878	0.867272	0.316078	36.7832	22.13	55.1275
sp|P54822|PUR8_MOUSE	Adenylosuccinate lyase OS=Mus musculus GN=Adsl PE=2 SV=2	6	236.95	327395	320728	92274.9	217473	148219	86560.5	191463	105669	54478.3	327395	271081	239240	283508	258120	168595	351826	135267	145844	271081	258120	145844	4	4	1	0.95219	0.53801	0.999831	0.525878	0.431151	0.31636	15.9863	25.4988	57.869
sp|P16045|LEG1_MOUSE	Galectin-1 OS=Mus musculus GN=Lgals1 PE=1 SV=3	15	1158.8	1.67916e+08	2.35438e+08	5.55051e+07	144997689	1.03552e+08	8.89843e+07	9.24447e+07	1.0129e+08	3.14495e+07	1.67916e+08	1.98993e+08	1.43907e+08	1.89026e+08	1.80334e+08	1.73316e+08	1.69873e+08	1.29661e+08	8.41936e+07	1.67916e+08	1.80334e+08	1.29661e+08	12	11	11	1.07395	0.772175	0.999831	0.52777	0.70899	0.318786	16.22	4.35071	33.5134
sp|Q920E5|FPPS_MOUSE	Farnesyl pyrophosphate synthase OS=Mus musculus GN=Fdps PE=2 SV=1	10	495.86	1.71819e+06	1.40165e+06	550264	1.14898e+06	680562	911328	622308	977409	320343	1.71819e+06	1.18468e+06	1.42667e+06	1.49786e+06	1.18519e+06	1.775e+06	1.14353e+06	1.25118e+06	857593	1.42667e+06	1.49786e+06	1.14353e+06	4	6	3	1.04991	0.801543	0.999831	0.52777	0.897097	0.318992	18.5107	19.8576	18.7632
sp|P63038|CH60_MOUSE	60 kDa heat shock protein, mitochondrial OS=Mus musculus GN=Hspd1 PE=1 SV=1	10	745.72	229531	334146	92084.6	133297	119565	147411	112934	184850	46676.9	229531	282421	238747	173773	208221	287115	207524	236627	124959	238747	208221	207524	0	2	1	0.872141	0.869223	0.999831	0.52777	0.535378	0.318138	11.2912	26.0519	30.5359
sp|Q8K4G1|LTBP4_MOUSE	Latent-transforming growth factor beta-binding protein 4 OS=Mus musculus GN=Ltbp4 PE=2 SV=2	3	177.79	39297.4	59757.1	46393.7	30425.5	48004.2	110158	24654.8	92766.7	86924.2	39297.4	50506.9	120284	39664.2	83598.4	214556	45304.9	118750	232705	50506.9	83598.4	118750	1	1	1	1.65519	2.35117	0.999831	0.52777	0.490827	0.318568	62.6612	80.7972	71.3985
sp|Q61824|ADA12_MOUSE	Disintegrin and metalloproteinase domain-containing protein 12 OS=Mus musculus GN=Adam12 PE=1 SV=1	1	33.45	978.225	2251.57	5490.68	2311.25	5245.79	14479.4	920.281	12607.7	6624.77	978.225	1903.03	14235.6	3013.07	9135.43	28201.8	1691.08	16139.2	17735.2	1903.03	9135.43	16139.2	0	1	1	4.80046	8.48075	0.999831	0.52777	0.223485	0.318505	129.726	97.672	74.5536
sp|Q6ZQ38|CAND1_MOUSE	Cullin-associated NEDD8-dissociated protein 1 OS=Mus musculus GN=Cand1 PE=2 SV=2	20	979.95	2.03093e+06	708876	253720	1.54497e+06	226224	130679	986018	202842	75093	2.03093e+06	599144	657817	2.0141e+06	393965	254525	1.81187e+06	259658	201032	657817	393965	259658	13	6	7	0.598898	0.394727	0.999831	0.528576	0.478598	0.321362	73.929	110.208	120.599
sp|Q62348|TSN_MOUSE	Translin OS=Mus musculus GN=Tsn PE=1 SV=1	6	369.7	523146	767910	99261.3	415763	273361	176935	278388	177849	80353.8	523146	649040	257354	542009	476052	344619	511556	227664	215116	523146	476052	227664	6	3	1	0.909981	0.435182	0.999831	0.528576	0.98476	0.321248	41.9639	22.123	52.7001
sp|Q6ZWU9|RS27_MOUSE;sp|Q6ZWY3|RS27L_MOUSE	40S ribosomal protein S27 OS=Mus musculus GN=Rps27 PE=1 SV=3	3	132.62	438300	487124	59138.4	356480	206827	124453	217374	120297	35479.6	438300	411719	153328	464725	360185	242399	399439	153992	94982.6	411719	360185	153992	2	2	1	0.874833	0.374024	0.999831	0.528576	0.72518	0.321522	47.0678	31.2642	74.7032
sp|Q61024|ASNS_MOUSE	Asparagine synthetase [glutamine-hydrolyzing] OS=Mus musculus GN=Asns PE=2 SV=3	3	155.65	123374	113707	51440.2	112743	46065.5	64934.4	62910.5	72943.3	20752.6	123374	96105.6	133368	146978	80222.1	126473	115602	93374.6	55556.8	123374	126473	93374.6	2	2	1	1.02512	0.75684	0.999831	0.528576	0.934317	0.320981	16.3984	29.0058	34.4283
sp|P59325|IF5_MOUSE	Eukaryotic translation initiation factor 5 OS=Mus musculus GN=Eif5 PE=1 SV=1	3	168.93	126160	56108.6	15853.9	60979.8	19570	14439.8	74550.8	17899.1	2324.38	126160	47423.1	41104.2	79496.2	34080.8	28124.6	136992	22912.6	6222.6	47423.1	34080.8	22912.6	4	0	1	0.718655	0.483153	0.999831	0.528576	0.374929	0.320335	66.2194	59.4875	128.527
sp|Q91VR7|MLP3A_MOUSE	Microtubule-associated proteins 1A/1B light chain 3A OS=Mus musculus GN=Map1lc3a PE=2 SV=1	1	106.76	434838	545404	136741	413623	255426	233476	250020	257707	55421.7	434838	460977	354527	539219	444819	454744	459428	329891	148370	434838	454744	329891	1	1	1	1.04578	0.758652	0.999831	0.528576	0.448827	0.321573	13.3103	10.8164	49.9904
sp|Q9CSU0|RPR1B_MOUSE;sp|Q8VDS4|RPR1A_MOUSE	Regulation of nuclear pre-mRNA domain-containing protein 1B OS=Mus musculus GN=Rprd1b PE=1 SV=2	2	79.09	28084.5	22902.5	5278.93	19213.6	12136	12068.4	15860.3	8176.46	1884.36	28084.5	19357.3	13686.6	25047.8	21134.6	23505.8	29144.4	10466.7	5044.62	19357.3	23505.8	10466.7	0	2	0	1.21431	0.54071	0.999831	0.528576	0.48592	0.320205	35.5947	8.48582	84.9357
sp|Q3THK7|GUAA_MOUSE	GMP synthase [glutamine-hydrolyzing] OS=Mus musculus GN=Gmps PE=1 SV=2	1	40.6	18125.1	14655.7	1050.07	13763.8	6713.61	5507.84	6570.89	3384.31	395.434	18125.1	12387	2722.51	17943.2	11691.6	10727.7	12074.5	4332.25	1058.62	12387	11691.6	4332.25	1	2	0	0.94386	0.349741	0.999831	0.529661	0.41859	0.322533	70.2665	29.1164	97.169
sp|Q6NVF9|CPSF6_MOUSE	Cleavage and polyadenylation specificity factor subunit 6 OS=Mus musculus GN=Cpsf6 PE=1 SV=1	1	94.25	27184.2	15682	20291.7	29158.8	10341.6	2821.19	20520.1	6131.47	4318.65	27184.2	13254.5	52610.2	38012.9	18009.7	5494.87	37707.1	7848.89	11561.5	27184.2	18009.7	11561.5	0	0	1	0.662505	0.425301	0.999831	0.531892	0.378875	0.324192	64.3395	79.9874	85.472
sp|O08583|THOC4_MOUSE	THO complex subunit 4 OS=Mus musculus GN=Alyref PE=1 SV=3	1	45.83	99705.5	89409.1	8347.97	91403.2	41316.7	45506.7	71048.9	32483.6	0	99705.5	75568.8	21643.7	119158	71952.2	88633.9	130557	41582.2	103.387	75568.8	88633.9	41582.2	1	1	0	1.17289	0.550255	0.999831	0.532368	0.26694	0.324784	60.8887	25.6721	116.09
sp|Q9CQW2|ARL8B_MOUSE	ADP-ribosylation factor-like protein 8B OS=Mus musculus GN=Arl8b PE=2 SV=1	2	68.63	97853.5	65491.9	11127.9	81360.7	34549.8	41851.4	43059.6	18887	5696.52	97853.5	55354	28851.2	106066	60167.9	81514.5	79124.8	24177.3	15250.2	55354	81514.5	24177.3	0	0	1	1.4726	0.436776	0.999831	0.532623	0.289628	0.325241	57.3587	27.8117	87.5315
sp|Q9CWJ9|PUR9_MOUSE	Bifunctional purine biosynthesis protein PURH OS=Mus musculus GN=Atic PE=1 SV=2	12	751.29	1.37925e+06	1.18999e+06	199484	939588	534463	397224	641628	434040	85520.4	1.37925e+06	1.00578e+06	517201	1.22489e+06	930757	773678	1.17903e+06	555614	228947	1.00578e+06	930757	555614	6	9	1	0.925405	0.55242	0.999831	0.53349	0.824691	0.326676	44.6867	23.4577	73.7483
sp|Q99L45|IF2B_MOUSE	Eukaryotic translation initiation factor 2 subunit 2 OS=Mus musculus GN=Eif2s2 PE=1 SV=1	6	347.18	413259	337718	113506	246919	130646	90236.1	178183	222394	45991.5	413259	285440	294287	321895	227518	175754	327424	284687	123124	294287	227518	284687	5	2	2	0.773118	0.967379	0.999831	0.53349	0.199148	0.326403	21.5651	30.6546	43.9678
sp|Q9CQF3|CPSF5_MOUSE	Cleavage and polyadenylation specificity factor subunit 5 OS=Mus musculus GN=Nudt21 PE=2 SV=1	4	130.64	96387.3	114919	14901.9	102237	32843.4	17471.6	52207.2	24169.2	10810.3	96387.3	97130	38635.9	133281	57196.1	34029.6	95934.3	30939	28940.2	96387.3	57196.1	30939	3	1	0	0.593399	0.320986	0.999831	0.53349	0.804253	0.326384	43.3669	69.3838	73.3861
sp|P20801|TNNC2_MOUSE	Troponin C, skeletal muscle OS=Mus musculus GN=Tnnc2 PE=1 SV=2	7	534.79	4.46003e+06	4.68839e+06	1.64265e+06	3.33176e+06	2.11436e+06	2.08506e+06	2.3035e+06	2.76358e+06	723126	4.46003e+06	3.96264e+06	4.25889e+06	4.34345e+06	3.68212e+06	4.06109e+06	4.23284e+06	3.53766e+06	1.93588e+06	4.25889e+06	4.06109e+06	3.53766e+06	5	3	4	0.953555	0.830652	0.999831	0.535084	0.775109	0.328258	5.91893	8.2364	36.4066
sp|Q9CQM9|GLRX3_MOUSE	Glutaredoxin-3 OS=Mus musculus GN=Glrx3 PE=1 SV=1	6	451.51	1.06717e+06	1.11187e+06	283823	669759	589788	432379	537998	458356	183754	1.06717e+06	939759	735866	873131	1.0271e+06	842150	988607	586741	491930	939759	873131	586741	5	2	1	0.929101	0.624353	0.999831	0.535084	0.968357	0.328078	18.279	10.8364	38.2653
sp|P70677|CASP3_MOUSE;sp|O08738|CASP6_MOUSE	Caspase-3 OS=Mus musculus GN=Casp3 PE=1 SV=1	4	182.36	134264	122989	20493.9	89762.9	54533.4	54250.4	66628.7	36658.2	11636.3	134264	103951	53134.4	117019	94968.9	105664	122435	46926.2	31151.7	103951	105664	46926.2	5	2	0	1.01648	0.451427	0.999831	0.535143	0.596138	0.328822	42.2115	10.4141	72.9984
sp|Q99JF5|MVD1_MOUSE	Diphosphomevalonate decarboxylase OS=Mus musculus GN=Mvd PE=1 SV=2	1	34.86	41208	21799.9	11651.8	32900.1	17099.7	18231.9	22265.2	21955.8	21971.9	41208	18425.4	30209.5	42890.2	29778.7	35510.4	40913.8	28105.6	58821.2	30209.5	35510.4	40913.8	0	1	0	1.17547	1.35434	0.999831	0.535143	0.410729	0.328899	38.045	18.228	36.2048
sp|P70297|STAM1_MOUSE;sp|O88811|STAM2_MOUSE	Signal transducing adapter molecule 1 OS=Mus musculus GN=Stam PE=2 SV=3	3	128.78	83363.1	126084	17035.8	34484	41481.1	30836.6	45754.1	39620.7	9167.62	83363.1	106567	44168.5	44955	72238.5	60060.8	84076.2	50718.4	24542.7	83363.1	60060.8	50718.4	2	2	0	0.720473	0.608404	0.999831	0.535719	0.441077	0.329557	40.4174	23.1327	56.1806
sp|P35700|PRDX1_MOUSE;sp|O08807|PRDX4_MOUSE	Peroxiredoxin-1 OS=Mus musculus GN=Prdx1 PE=1 SV=1	13	752.51	1.20189e+07	1.45995e+07	2.94655e+06	1.04688e+07	6.82224e+06	5.21313e+06	5.96451e+06	5.95628e+06	1.85831e+06	1.20189e+07	1.23396e+07	7.6395e+06	1.36477e+07	1.18808e+07	1.01537e+07	1.09602e+07	7.62462e+06	4.9749e+06	1.20189e+07	1.18808e+07	7.62462e+06	4	7	6	0.988509	0.634386	0.999831	0.537565	0.576756	0.333028	24.6196	14.6884	38.1905
sp|P35822|PTPRK_MOUSE	Receptor-type tyrosine-protein phosphatase kappa OS=Mus musculus GN=Ptprk PE=1 SV=1	7	256.2	442181	525720	244200	425468	326593	383471	277455	552199	307870	442181	444340	633136	554661	568755	746892	509842	706869	824202	444340	568755	706869	0	2	3	1.28	1.59083	0.999831	0.537565	0.323754	0.332183	21.6424	17.1867	23.3505
sp|P37804|TAGL_MOUSE	Transgelin OS=Mus musculus GN=Tagln PE=1 SV=3	6	338.35	358642	383200	309492	288412	272907	540556	225049	730175	295724	358642	323881	802416	375989	475263	1.05285e+06	413542	934696	791683	358642	475263	791683	3	2	3	1.32517	2.20745	0.999831	0.537565	0.550748	0.332312	53.9041	57.5883	37.7498
sp|O35969|GAMT_MOUSE	Guanidinoacetate N-methyltransferase OS=Mus musculus GN=Gamt PE=1 SV=1	4	169.18	227773	184528	20586.9	138583	47191	40273.8	73569.1	64074.5	12477.6	227773	155964	53375.4	180663	82182.1	78441.7	135188	82021.7	33403.9	155964	82182.1	82021.7	3	2	0	0.526931	0.525902	0.999831	0.537565	0.72166	0.333126	60.1565	50.9554	60.9413
sp|Q9WTX5|SKP1_MOUSE	S-phase kinase-associated protein 1 OS=Mus musculus GN=Skp1 PE=1 SV=3	3	175.09	205828	208156	64847.8	155213	119045	82963.9	111137	97207.6	34822.2	205828	175934	168130	202343	207315	161590	204221	124435	93222.6	175934	202343	124435	3	0	1	1.15011	0.707283	0.999831	0.537565	0.846056	0.331644	10.8557	13.1752	40.7058
sp|Q8QZR5|ALAT1_MOUSE	Alanine aminotransferase 1 OS=Mus musculus GN=Gpt PE=2 SV=3	1	37.49	11013.7	20610.9	1921.49	5935.63	9348.37	6914.44	5599.4	11985.9	0	11013.7	17420.4	4981.83	7737.98	16280	13467.3	10289.3	15343.1	98.8626	11013.7	13467.3	10289.3	0	0	0	1.22278	0.934225	0.999831	0.537565	0.627381	0.332949	55.8435	34.8393	90.5321
sp|P61082|UBC12_MOUSE	NEDD8-conjugating enzyme Ubc12 OS=Mus musculus GN=Ube2m PE=2 SV=1	1	46.87	60320.3	81013.7	15190.1	51000.6	29795.5	27668	29000	45285.3	4030.98	60320.3	68473	39383.3	66487	51888.2	53889.2	53289.5	57969.7	10791.4	60320.3	53889.2	53289.5	2	0	0	0.893384	0.883442	0.999831	0.537565	0.842682	0.331515	26.7678	13.7831	63.8905
sp|Q3V1M1|IGS10_MOUSE	Immunoglobulin superfamily member 10 OS=Mus musculus GN=Igsf10 PE=2 SV=2	1	39.04	6775.03	8106.54	9436.52	5113.03	2265.96	8942.52	5068.03	16398.1	9610.92	6775.03	6851.67	24466	6665.61	3946.13	17417.5	9312.85	20991.2	25729.5	6851.67	6665.61	20991.2	0	0	0	0.972845	3.06366	0.999831	0.537565	0.572444	0.331922	80.266	76.2448	45.2368
sp|Q8CHW4|EI2BE_MOUSE	Translation initiation factor eIF-2B subunit epsilon OS=Mus musculus GN=Eif2b5 PE=1 SV=1	2	76.54	58885.3	6885.72	1707.34	23944.5	5053.09	1474.84	17218	2173.32	155.613	58885.3	5819.83	4426.61	31215.3	8799.85	2872.56	31639.3	2782.06	416.592	5819.83	8799.85	2782.06	1	1	1	1.51205	0.478032	0.999831	0.537737	0.809228	0.333537	134.731	104.571	149.698
sp|P58771|TPM1_MOUSE	Tropomyosin alpha-1 chain OS=Mus musculus GN=Tpm1 PE=1 SV=1	9	1582.66	8.93574e+06	4.3651e+06	3.28223e+06	5.18417e+06	3.12101e+06	3.72369e+06	2.98662e+06	4.13041e+06	1.20222e+06	8.93574e+06	3.6894e+06	8.5098e+06	6.75835e+06	5.43518e+06	7.25267e+06	5.48812e+06	5.28733e+06	3.21847e+06	8.5098e+06	6.75835e+06	5.28733e+06	2	3	3	0.794184	0.621323	0.999831	0.538607	0.953778	0.334381	41.3601	14.4972	26.9353
sp|Q9R001|ATS5_MOUSE	A disintegrin and metalloproteinase with thrombospondin motifs 5 OS=Mus musculus GN=Adamts5 PE=2 SV=2	4	196.2	187523	185263	67754.6	88833.5	91730.6	44914.2	45305.9	60401.9	92128.9	187523	156585	175667	115808	159747	87479.8	83252.6	77320.4	246639	175667	115808	83252.6	0	3	1	0.659247	0.473924	0.999831	0.539843	0.118426	0.335454	9.00907	30.091	70.7907
sp|Q61553|FSCN1_MOUSE	Fascin OS=Mus musculus GN=Fscn1 PE=1 SV=4	9	429.46	735615	696684	219026	440195	357314	266947	384407	317087	126616	735615	588839	567865	573860	622256	519936	706373	405903	338964	588839	573860	405903	2	5	4	0.974562	0.689327	0.999831	0.541294	0.611415	0.337725	14.49	8.94809	40.4517
sp|Q8BK64|AHSA1_MOUSE	Activator of 90 kDa heat shock protein ATPase homolog 1 OS=Mus musculus GN=Ahsa1 PE=2 SV=2	8	324.17	622845	720982	73982.7	457675	296258	189507	319974	138010	53186	622845	609376	191814	596649	515927	369105	587975	176666	142385	609376	515927	176666	3	4	4	0.846648	0.289913	0.999831	0.541294	0.697661	0.338915	51.6266	23.3575	82.0127
sp|P31230|AIMP1_MOUSE	Aminoacyl tRNA synthase complex-interacting multifunctional protein 1 OS=Mus musculus GN=Aimp1 PE=1 SV=2	7	376.04	653996	842894	191835	378833	275126	301033	350922	339187	125535	653996	712416	497368	493865	479126	586325	644843	434193	336070	653996	493865	434193	8	2	1	0.755151	0.663908	0.999831	0.541294	0.39336	0.339181	17.8989	11.1791	33.4463
sp|P10639|THIO_MOUSE	Thioredoxin OS=Mus musculus GN=Txn PE=1 SV=3	6	253.78	8.93239e+06	9.23352e+06	3.37429e+06	7.90037e+06	5.14297e+06	4.07075e+06	4.74066e+06	4.99213e+06	1.73492e+06	8.93239e+06	7.80419e+06	8.7485e+06	1.02993e+07	8.95639e+06	7.92864e+06	8.71129e+06	6.39042e+06	4.64455e+06	8.7485e+06	8.95639e+06	6.39042e+06	2	2	3	1.02376	0.730459	0.999831	0.541294	0.736618	0.339507	7.12538	13.1196	30.9952
[truncated: 665 more rows]
